# Supplementary material for: Sink/Source Balance of Leaves Influences Amino Acid Pools and Their Associated Metabolic Fluxes in Winter Oilseed Rape (Brassica napus L.)
Source: Metabolites. 2020 Apr 13;10(4):150. doi: 10.3390/metabo10040150 (PMC7240945; doi:10.3390/metabo10040150)
Supplement: Supplementary file 1 [file metabolites-10-00150-s001.zip]

Archive with 930 entries (693 files):
- Supplemental Tables.xlsx
- Supplementary Code S1/Asp-Thr/
- Supplementary Code S1/Asp-Thr/AL11/
- Supplementary Code S1/Asp-Thr/AL11/fit_input/
- Supplementary Code S1/Asp-Thr/AL11/fit_input/res_fit_enr_AL11_asp_1.pdf
- Supplementary Code S1/Asp-Thr/AL11/fit_input/res_fit_enr_AL11_asp_1.txt
- Supplementary Code S1/Asp-Thr/AL11/fit_input/res_fit_enr_AL11_thr_1.pdf
- Supplementary Code S1/Asp-Thr/AL11/fit_input/res_fit_enr_AL11_thr_1.txt
- Supplementary Code S1/Asp-Thr/AL11/fit_subnet_fitthr/
- Supplementary Code S1/Asp-Thr/AL11/fit_subnet_fitthr/lib_f_fitthr.dll
- Supplementary Code S1/Asp-Thr/AL11/fit_subnet_fitthr/lib_f_fitthr.f
- Supplementary Code S1/Asp-Thr/AL11/fit_subnet_fitthr/res.txt
- Supplementary Code S1/Asp-Thr/AL11/fit_subnet_fitthr/results.pdf
- Supplementary Code S1/Asp-Thr/AL11/summary_asp_thr_prot_AL11.txt
- Supplementary Code S1/Asp-Thr/AL15/
- Supplementary Code S1/Asp-Thr/AL15/fit_input/
- Supplementary Code S1/Asp-Thr/AL15/fit_input/res_fit_enr_AL15_asp_1.pdf
- Supplementary Code S1/Asp-Thr/AL15/fit_input/res_fit_enr_AL15_asp_1.txt
- Supplementary Code S1/Asp-Thr/AL15/fit_input/res_fit_enr_AL15_thr_1.pdf
- Supplementary Code S1/Asp-Thr/AL15/fit_input/res_fit_enr_AL15_thr_1.txt
- Supplementary Code S1/Asp-Thr/AL15/fit_subnet_fitthr/
- Supplementary Code S1/Asp-Thr/AL15/fit_subnet_fitthr/lib_f_fitthr.dll
- Supplementary Code S1/Asp-Thr/AL15/fit_subnet_fitthr/lib_f_fitthr.f
- Supplementary Code S1/Asp-Thr/AL15/fit_subnet_fitthr/res.txt
- Supplementary Code S1/Asp-Thr/AL15/fit_subnet_fitthr/results.pdf
- Supplementary Code S1/Asp-Thr/AL15/summary_asp_thr_prot_AL15.txt
- Supplementary Code S1/Asp-Thr/AL3/
- Supplementary Code S1/Asp-Thr/AL3/fit_input/
- Supplementary Code S1/Asp-Thr/AL3/fit_input/res_fit_enr_AL3_asp_1.pdf
- Supplementary Code S1/Asp-Thr/AL3/fit_input/res_fit_enr_AL3_asp_1.txt
- Supplementary Code S1/Asp-Thr/AL3/fit_input/res_fit_enr_AL3_thr_1.pdf
- Supplementary Code S1/Asp-Thr/AL3/fit_input/res_fit_enr_AL3_thr_1.txt
- Supplementary Code S1/Asp-Thr/AL3/fit_subnet_fitthr/
- Supplementary Code S1/Asp-Thr/AL3/fit_subnet_fitthr/lib_f_fitthr.dll
- Supplementary Code S1/Asp-Thr/AL3/fit_subnet_fitthr/lib_f_fitthr.f
- Supplementary Code S1/Asp-Thr/AL3/fit_subnet_fitthr/res.txt
- Supplementary Code S1/Asp-Thr/AL3/fit_subnet_fitthr/results.pdf
- Supplementary Code S1/Asp-Thr/AL3/summary_asp_thr_prot_AL3.txt
- Supplementary Code S1/Asp-Thr/AL7/
- Supplementary Code S1/Asp-Thr/AL7/fit_input/
- Supplementary Code S1/Asp-Thr/AL7/fit_input/res_fit_enr_AL7_asp_1.pdf
- Supplementary Code S1/Asp-Thr/AL7/fit_input/res_fit_enr_AL7_asp_1.txt
- Supplementary Code S1/Asp-Thr/AL7/fit_input/res_fit_enr_AL7_thr_1.pdf
- Supplementary Code S1/Asp-Thr/AL7/fit_input/res_fit_enr_AL7_thr_1.txt
- Supplementary Code S1/Asp-Thr/AL7/fit_subnet_fitthr/
- Supplementary Code S1/Asp-Thr/AL7/fit_subnet_fitthr/lib_f_fitthr.dll
- Supplementary Code S1/Asp-Thr/AL7/fit_subnet_fitthr/lib_f_fitthr.f
- Supplementary Code S1/Asp-Thr/AL7/fit_subnet_fitthr/res.txt
- Supplementary Code S1/Asp-Thr/AL7/fit_subnet_fitthr/results.pdf
- Supplementary Code S1/Asp-Thr/AL7/summary_asp_thr_prot_AL7.txt
- Supplementary Code S1/Asp-Thr/Asp-Thr_summary.xlsx
- Supplementary Code S1/Asp-Thr/BL11/
- Supplementary Code S1/Asp-Thr/BL11/fit_input/
- Supplementary Code S1/Asp-Thr/BL11/fit_input/res_fit_enr_BL11_asp_1.pdf
- Supplementary Code S1/Asp-Thr/BL11/fit_input/res_fit_enr_BL11_asp_1.txt
- Supplementary Code S1/Asp-Thr/BL11/fit_input/res_fit_enr_BL11_thr_1.pdf
- Supplementary Code S1/Asp-Thr/BL11/fit_input/res_fit_enr_BL11_thr_1.txt
- Supplementary Code S1/Asp-Thr/BL11/fit_subnet_fitthr/
- Supplementary Code S1/Asp-Thr/BL11/fit_subnet_fitthr/lib_f_fitthr.dll
- Supplementary Code S1/Asp-Thr/BL11/fit_subnet_fitthr/lib_f_fitthr.f
- Supplementary Code S1/Asp-Thr/BL11/fit_subnet_fitthr/res.txt
- Supplementary Code S1/Asp-Thr/BL11/fit_subnet_fitthr/results.pdf
- Supplementary Code S1/Asp-Thr/BL11/summary_asp_thr_prot_BL11.txt
- Supplementary Code S1/Asp-Thr/BL15/
- Supplementary Code S1/Asp-Thr/BL15/fit_input/
- Supplementary Code S1/Asp-Thr/BL15/fit_input/res_fit_enr_BL15_asp_1.pdf
- Supplementary Code S1/Asp-Thr/BL15/fit_input/res_fit_enr_BL15_asp_1.txt
- Supplementary Code S1/Asp-Thr/BL15/fit_input/res_fit_enr_BL15_thr_1.pdf
- Supplementary Code S1/Asp-Thr/BL15/fit_input/res_fit_enr_BL15_thr_1.txt
- Supplementary Code S1/Asp-Thr/BL15/fit_subnet_fitthr/
- Supplementary Code S1/Asp-Thr/BL15/fit_subnet_fitthr/lib_f_fitthr.dll
- Supplementary Code S1/Asp-Thr/BL15/fit_subnet_fitthr/lib_f_fitthr.f
- Supplementary Code S1/Asp-Thr/BL15/fit_subnet_fitthr/res.txt
- Supplementary Code S1/Asp-Thr/BL15/fit_subnet_fitthr/results.pdf
- Supplementary Code S1/Asp-Thr/BL15/summary_asp_thr_prot_BL15.txt
- Supplementary Code S1/Asp-Thr/BL3/
- Supplementary Code S1/Asp-Thr/BL3/fit_input/
- Supplementary Code S1/Asp-Thr/BL3/fit_input/res_fit_enr_BL3_asp_1.pdf
- Supplementary Code S1/Asp-Thr/BL3/fit_input/res_fit_enr_BL3_asp_1.txt
- Supplementary Code S1/Asp-Thr/BL3/fit_input/res_fit_enr_BL3_thr_1.pdf
- Supplementary Code S1/Asp-Thr/BL3/fit_input/res_fit_enr_BL3_thr_1.txt
- Supplementary Code S1/Asp-Thr/BL3/fit_subnet_fitthr/
- Supplementary Code S1/Asp-Thr/BL3/fit_subnet_fitthr/lib_f_fitthr.dll
- Supplementary Code S1/Asp-Thr/BL3/fit_subnet_fitthr/lib_f_fitthr.f
- Supplementary Code S1/Asp-Thr/BL3/fit_subnet_fitthr/res.txt
- Supplementary Code S1/Asp-Thr/BL3/fit_subnet_fitthr/results.pdf
- Supplementary Code S1/Asp-Thr/BL3/summary_asp_thr_prot_BL3.txt
- Supplementary Code S1/Asp-Thr/BL7/
- Supplementary Code S1/Asp-Thr/BL7/fit_input/
- Supplementary Code S1/Asp-Thr/BL7/fit_input/res_fit_enr_BL7_asp_1.pdf
- Supplementary Code S1/Asp-Thr/BL7/fit_input/res_fit_enr_BL7_asp_1.txt
- Supplementary Code S1/Asp-Thr/BL7/fit_input/res_fit_enr_BL7_thr_1.pdf
- Supplementary Code S1/Asp-Thr/BL7/fit_input/res_fit_enr_BL7_thr_1.txt
- Supplementary Code S1/Asp-Thr/BL7/fit_subnet_fitthr/
- Supplementary Code S1/Asp-Thr/BL7/fit_subnet_fitthr/lib_f_fitthr.dll
- Supplementary Code S1/Asp-Thr/BL7/fit_subnet_fitthr/lib_f_fitthr.f
- Supplementary Code S1/Asp-Thr/BL7/fit_subnet_fitthr/res.txt
- Supplementary Code S1/Asp-Thr/BL7/fit_subnet_fitthr/results.pdf
- Supplementary Code S1/Asp-Thr/BL7/summary_asp_thr_prot_BL7.txt
- Supplementary Code S1/Asp-Thr/calc_fluxes.R
- Supplementary Code S1/Asp-Thr/CL11/
- Supplementary Code S1/Asp-Thr/CL11/fit_input/
- Supplementary Code S1/Asp-Thr/CL11/fit_input/res_fit_enr_CL11_asp_1.pdf
- Supplementary Code S1/Asp-Thr/CL11/fit_input/res_fit_enr_CL11_asp_1.txt
- Supplementary Code S1/Asp-Thr/CL11/fit_input/res_fit_enr_CL11_thr_1.pdf
- Supplementary Code S1/Asp-Thr/CL11/fit_input/res_fit_enr_CL11_thr_1.txt
- Supplementary Code S1/Asp-Thr/CL11/fit_subnet_fitthr/
- Supplementary Code S1/Asp-Thr/CL11/fit_subnet_fitthr/lib_f_fitthr.dll
- Supplementary Code S1/Asp-Thr/CL11/fit_subnet_fitthr/lib_f_fitthr.f
- Supplementary Code S1/Asp-Thr/CL11/fit_subnet_fitthr/res.txt
- Supplementary Code S1/Asp-Thr/CL11/fit_subnet_fitthr/results.pdf
- Supplementary Code S1/Asp-Thr/CL11/summary_asp_thr_prot_CL11.txt
- Supplementary Code S1/Asp-Thr/CL15/
- Supplementary Code S1/Asp-Thr/CL15/fit_input/
- Supplementary Code S1/Asp-Thr/CL15/fit_input/res_fit_enr_CL15_asp_1.pdf
- Supplementary Code S1/Asp-Thr/CL15/fit_input/res_fit_enr_CL15_asp_1.txt
- Supplementary Code S1/Asp-Thr/CL15/fit_input/res_fit_enr_CL15_thr_1.pdf
- Supplementary Code S1/Asp-Thr/CL15/fit_input/res_fit_enr_CL15_thr_1.txt
- Supplementary Code S1/Asp-Thr/CL15/fit_subnet_fitthr/
- Supplementary Code S1/Asp-Thr/CL15/fit_subnet_fitthr/lib_f_fitthr.dll
- Supplementary Code S1/Asp-Thr/CL15/fit_subnet_fitthr/lib_f_fitthr.f
- Supplementary Code S1/Asp-Thr/CL15/fit_subnet_fitthr/res.txt
- Supplementary Code S1/Asp-Thr/CL15/fit_subnet_fitthr/results.pdf
- Supplementary Code S1/Asp-Thr/CL15/summary_asp_thr_prot_CL15.txt
- Supplementary Code S1/Asp-Thr/CL3/
- Supplementary Code S1/Asp-Thr/CL3/fit_input/
- Supplementary Code S1/Asp-Thr/CL3/fit_input/res_fit_enr_CL3_asp_1.pdf
- Supplementary Code S1/Asp-Thr/CL3/fit_input/res_fit_enr_CL3_asp_1.txt
- Supplementary Code S1/Asp-Thr/CL3/fit_input/res_fit_enr_CL3_thr_1.pdf
- Supplementary Code S1/Asp-Thr/CL3/fit_input/res_fit_enr_CL3_thr_1.txt
- Supplementary Code S1/Asp-Thr/CL3/fit_subnet_fitthr/
- Supplementary Code S1/Asp-Thr/CL3/fit_subnet_fitthr/lib_f_fitthr.dll
- Supplementary Code S1/Asp-Thr/CL3/fit_subnet_fitthr/lib_f_fitthr.f
- Supplementary Code S1/Asp-Thr/CL3/fit_subnet_fitthr/res.txt
- Supplementary Code S1/Asp-Thr/CL3/fit_subnet_fitthr/results.pdf
- Supplementary Code S1/Asp-Thr/CL3/summary_asp_thr_prot_CL3.txt
- Supplementary Code S1/Asp-Thr/CL7/
- Supplementary Code S1/Asp-Thr/CL7/fit_input/
- Supplementary Code S1/Asp-Thr/CL7/fit_input/res_fit_enr_CL7_asp_1.pdf
- Supplementary Code S1/Asp-Thr/CL7/fit_input/res_fit_enr_CL7_asp_1.txt
- Supplementary Code S1/Asp-Thr/CL7/fit_input/res_fit_enr_CL7_thr_1.pdf
- Supplementary Code S1/Asp-Thr/CL7/fit_input/res_fit_enr_CL7_thr_1.txt
- Supplementary Code S1/Asp-Thr/CL7/fit_subnet_fitthr/
- Supplementary Code S1/Asp-Thr/CL7/fit_subnet_fitthr/lib_f_fitthr.dll
- Supplementary Code S1/Asp-Thr/CL7/fit_subnet_fitthr/lib_f_fitthr.f
- Supplementary Code S1/Asp-Thr/CL7/fit_subnet_fitthr/res.txt
- Supplementary Code S1/Asp-Thr/CL7/fit_subnet_fitthr/results.pdf
- Supplementary Code S1/Asp-Thr/CL7/summary_asp_thr_prot_CL7.txt
- Supplementary Code S1/data/
- Supplementary Code S1/data/~$AA_labeling.xlsx
- Supplementary Code S1/data/AA_concentrations.xlsx
- Supplementary Code S1/data/AA_labeling.xlsx
- Supplementary Code S1/Glu-Pro/
- Supplementary Code S1/Glu-Pro/AL11/
- Supplementary Code S1/Glu-Pro/AL11/fit_input/
- Supplementary Code S1/Glu-Pro/AL11/fit_input/res_fit_enr_AL11_glu_1.pdf
- Supplementary Code S1/Glu-Pro/AL11/fit_input/res_fit_enr_AL11_glu_1.txt
- Supplementary Code S1/Glu-Pro/AL11/fit_input/res_fit_enr_AL11_pro_1.pdf
- Supplementary Code S1/Glu-Pro/AL11/fit_input/res_fit_enr_AL11_pro_1.txt
- Supplementary Code S1/Glu-Pro/AL11/fit_subnet_fitpro/
- Supplementary Code S1/Glu-Pro/AL11/fit_subnet_fitpro/lib_f_fitpro.dll
- Supplementary Code S1/Glu-Pro/AL11/fit_subnet_fitpro/lib_f_fitpro.f
- Supplementary Code S1/Glu-Pro/AL11/fit_subnet_fitpro/res.txt
- Supplementary Code S1/Glu-Pro/AL11/fit_subnet_fitpro/results.pdf
- Supplementary Code S1/Glu-Pro/AL11/summary_AL11.txt
- Supplementary Code S1/Glu-Pro/AL15/
- Supplementary Code S1/Glu-Pro/AL15/fit_input/
- Supplementary Code S1/Glu-Pro/AL15/fit_input/res_fit_enr_AL15_glu_1.pdf
- Supplementary Code S1/Glu-Pro/AL15/fit_input/res_fit_enr_AL15_glu_1.txt
- Supplementary Code S1/Glu-Pro/AL15/fit_input/res_fit_enr_AL15_pro_1.pdf
- Supplementary Code S1/Glu-Pro/AL15/fit_input/res_fit_enr_AL15_pro_1.txt
- Supplementary Code S1/Glu-Pro/AL15/fit_subnet_fitpro/
- Supplementary Code S1/Glu-Pro/AL15/fit_subnet_fitpro/lib_f_fitpro.dll
- Supplementary Code S1/Glu-Pro/AL15/fit_subnet_fitpro/lib_f_fitpro.f
- Supplementary Code S1/Glu-Pro/AL15/fit_subnet_fitpro/res.txt
- Supplementary Code S1/Glu-Pro/AL15/fit_subnet_fitpro/results.pdf
- Supplementary Code S1/Glu-Pro/AL15/summary_AL15.txt
- Supplementary Code S1/Glu-Pro/AL3/
- Supplementary Code S1/Glu-Pro/AL3/fit_input/
- Supplementary Code S1/Glu-Pro/AL3/fit_input/res_fit_enr_AL3_glu_1.pdf
- Supplementary Code S1/Glu-Pro/AL3/fit_input/res_fit_enr_AL3_glu_1.txt
- Supplementary Code S1/Glu-Pro/AL3/fit_input/res_fit_enr_AL3_pro_1.pdf
- Supplementary Code S1/Glu-Pro/AL3/fit_input/res_fit_enr_AL3_pro_1.txt
- Supplementary Code S1/Glu-Pro/AL3/fit_subnet_fitpro/
- Supplementary Code S1/Glu-Pro/AL3/fit_subnet_fitpro/lib_f_fitpro.dll
- Supplementary Code S1/Glu-Pro/AL3/fit_subnet_fitpro/lib_f_fitpro.f
- Supplementary Code S1/Glu-Pro/AL3/fit_subnet_fitpro/res.txt
- Supplementary Code S1/Glu-Pro/AL3/fit_subnet_fitpro/results.pdf
- Supplementary Code S1/Glu-Pro/AL3/summary_AL3.txt
- Supplementary Code S1/Glu-Pro/AL7/
- Supplementary Code S1/Glu-Pro/AL7/fit_input/
- Supplementary Code S1/Glu-Pro/AL7/fit_input/res_fit_enr_AL7_glu_1.pdf
- Supplementary Code S1/Glu-Pro/AL7/fit_input/res_fit_enr_AL7_glu_1.txt
- Supplementary Code S1/Glu-Pro/AL7/fit_input/res_fit_enr_AL7_pro_1.pdf
- Supplementary Code S1/Glu-Pro/AL7/fit_input/res_fit_enr_AL7_pro_1.txt
- Supplementary Code S1/Glu-Pro/AL7/fit_subnet_fitpro/
- Supplementary Code S1/Glu-Pro/AL7/fit_subnet_fitpro/lib_f_fitpro.dll
- Supplementary Code S1/Glu-Pro/AL7/fit_subnet_fitpro/lib_f_fitpro.f
- Supplementary Code S1/Glu-Pro/AL7/fit_subnet_fitpro/res.txt
- Supplementary Code S1/Glu-Pro/AL7/fit_subnet_fitpro/results.pdf
- Supplementary Code S1/Glu-Pro/AL7/summary_AL7.txt
- Supplementary Code S1/Glu-Pro/BL11/
- Supplementary Code S1/Glu-Pro/BL11/fit_input/
- Supplementary Code S1/Glu-Pro/BL11/fit_input/res_fit_enr_BL11_glu_1.pdf
- Supplementary Code S1/Glu-Pro/BL11/fit_input/res_fit_enr_BL11_glu_1.txt
- Supplementary Code S1/Glu-Pro/BL11/fit_input/res_fit_enr_BL11_pro_1.pdf
- Supplementary Code S1/Glu-Pro/BL11/fit_input/res_fit_enr_BL11_pro_1.txt
- Supplementary Code S1/Glu-Pro/BL11/fit_subnet_fitpro/
- Supplementary Code S1/Glu-Pro/BL11/fit_subnet_fitpro/lib_f_fitpro.dll
- Supplementary Code S1/Glu-Pro/BL11/fit_subnet_fitpro/lib_f_fitpro.f
- Supplementary Code S1/Glu-Pro/BL11/fit_subnet_fitpro/res.txt
- Supplementary Code S1/Glu-Pro/BL11/fit_subnet_fitpro/results.pdf
- Supplementary Code S1/Glu-Pro/BL11/summary_BL11.txt
- Supplementary Code S1/Glu-Pro/BL15/
- Supplementary Code S1/Glu-Pro/BL15/fit_input/
- Supplementary Code S1/Glu-Pro/BL15/fit_input/res_fit_enr_BL15_glu_1.pdf
- Supplementary Code S1/Glu-Pro/BL15/fit_input/res_fit_enr_BL15_glu_1.txt
- Supplementary Code S1/Glu-Pro/BL15/fit_input/res_fit_enr_BL15_pro_1.pdf
- Supplementary Code S1/Glu-Pro/BL15/fit_input/res_fit_enr_BL15_pro_1.txt
- Supplementary Code S1/Glu-Pro/BL15/fit_subnet_fitpro/
- Supplementary Code S1/Glu-Pro/BL15/fit_subnet_fitpro/lib_f_fitpro.dll
- Supplementary Code S1/Glu-Pro/BL15/fit_subnet_fitpro/lib_f_fitpro.f
- Supplementary Code S1/Glu-Pro/BL15/fit_subnet_fitpro/res.txt
- Supplementary Code S1/Glu-Pro/BL15/fit_subnet_fitpro/results.pdf
- Supplementary Code S1/Glu-Pro/BL15/summary_BL15.txt
- Supplementary Code S1/Glu-Pro/BL3/
- Supplementary Code S1/Glu-Pro/BL3/fit_input/
- Supplementary Code S1/Glu-Pro/BL3/fit_input/res_fit_enr_BL3_glu_1.pdf
- Supplementary Code S1/Glu-Pro/BL3/fit_input/res_fit_enr_BL3_glu_1.txt
- Supplementary Code S1/Glu-Pro/BL3/fit_input/res_fit_enr_BL3_pro_1.pdf
- Supplementary Code S1/Glu-Pro/BL3/fit_input/res_fit_enr_BL3_pro_1.txt
- Supplementary Code S1/Glu-Pro/BL3/fit_subnet_fitpro/
- Supplementary Code S1/Glu-Pro/BL3/fit_subnet_fitpro/lib_f_fitpro.dll
- Supplementary Code S1/Glu-Pro/BL3/fit_subnet_fitpro/lib_f_fitpro.f
- Supplementary Code S1/Glu-Pro/BL3/fit_subnet_fitpro/res.txt
- Supplementary Code S1/Glu-Pro/BL3/fit_subnet_fitpro/results.pdf
- Supplementary Code S1/Glu-Pro/BL3/summary_BL3.txt
- Supplementary Code S1/Glu-Pro/BL7/
- Supplementary Code S1/Glu-Pro/BL7/fit_input/
- Supplementary Code S1/Glu-Pro/BL7/fit_input/res_fit_enr_BL7_glu_1.pdf
- Supplementary Code S1/Glu-Pro/BL7/fit_input/res_fit_enr_BL7_glu_1.txt
- Supplementary Code S1/Glu-Pro/BL7/fit_input/res_fit_enr_BL7_pro_1.pdf
- Supplementary Code S1/Glu-Pro/BL7/fit_input/res_fit_enr_BL7_pro_1.txt
- Supplementary Code S1/Glu-Pro/BL7/fit_subnet_fitpro/
- Supplementary Code S1/Glu-Pro/BL7/fit_subnet_fitpro/lib_f_fitpro.dll
- Supplementary Code S1/Glu-Pro/BL7/fit_subnet_fitpro/lib_f_fitpro.f
- Supplementary Code S1/Glu-Pro/BL7/fit_subnet_fitpro/res.txt
- Supplementary Code S1/Glu-Pro/BL7/fit_subnet_fitpro/results.pdf
- Supplementary Code S1/Glu-Pro/BL7/summary_BL7.txt
- Supplementary Code S1/Glu-Pro/calc_fluxes.R
- Supplementary Code S1/Glu-Pro/CL11/
- Supplementary Code S1/Glu-Pro/CL11/fit_input/
- Supplementary Code S1/Glu-Pro/CL11/fit_input/res_fit_enr_CL11_glu_1.pdf
- Supplementary Code S1/Glu-Pro/CL11/fit_input/res_fit_enr_CL11_glu_1.txt
- Supplementary Code S1/Glu-Pro/CL11/fit_input/res_fit_enr_CL11_pro_1.pdf
- Supplementary Code S1/Glu-Pro/CL11/fit_input/res_fit_enr_CL11_pro_1.txt
- Supplementary Code S1/Glu-Pro/CL11/fit_subnet_fitpro/
- Supplementary Code S1/Glu-Pro/CL11/fit_subnet_fitpro/lib_f_fitpro.dll
- Supplementary Code S1/Glu-Pro/CL11/fit_subnet_fitpro/lib_f_fitpro.f
- Supplementary Code S1/Glu-Pro/CL11/fit_subnet_fitpro/res.txt
- Supplementary Code S1/Glu-Pro/CL11/fit_subnet_fitpro/results.pdf
- Supplementary Code S1/Glu-Pro/CL11/summary_CL11.txt
- Supplementary Code S1/Glu-Pro/CL15/
- Supplementary Code S1/Glu-Pro/CL15/fit_input/
- Supplementary Code S1/Glu-Pro/CL15/fit_input/res_fit_enr_CL15_glu_1.pdf
- Supplementary Code S1/Glu-Pro/CL15/fit_input/res_fit_enr_CL15_glu_1.txt
- Supplementary Code S1/Glu-Pro/CL15/fit_input/res_fit_enr_CL15_pro_1.pdf
- Supplementary Code S1/Glu-Pro/CL15/fit_input/res_fit_enr_CL15_pro_1.txt
- Supplementary Code S1/Glu-Pro/CL15/fit_subnet_fitpro/
- Supplementary Code S1/Glu-Pro/CL15/fit_subnet_fitpro/lib_f_fitpro.dll
- Supplementary Code S1/Glu-Pro/CL15/fit_subnet_fitpro/lib_f_fitpro.f
- Supplementary Code S1/Glu-Pro/CL15/fit_subnet_fitpro/res.txt
- Supplementary Code S1/Glu-Pro/CL15/fit_subnet_fitpro/results.pdf
- Supplementary Code S1/Glu-Pro/CL15/summary_CL15.txt
- Supplementary Code S1/Glu-Pro/CL3/
- Supplementary Code S1/Glu-Pro/CL3/fit_input/
- Supplementary Code S1/Glu-Pro/CL3/fit_input/res_fit_enr_CL3_glu_1.pdf
- Supplementary Code S1/Glu-Pro/CL3/fit_input/res_fit_enr_CL3_glu_1.txt
- Supplementary Code S1/Glu-Pro/CL3/fit_input/res_fit_enr_CL3_pro_1.pdf
- Supplementary Code S1/Glu-Pro/CL3/fit_input/res_fit_enr_CL3_pro_1.txt
- Supplementary Code S1/Glu-Pro/CL3/fit_subnet_fitpro/
- Supplementary Code S1/Glu-Pro/CL3/fit_subnet_fitpro/lib_f_fitpro.dll
- Supplementary Code S1/Glu-Pro/CL3/fit_subnet_fitpro/lib_f_fitpro.f
- Supplementary Code S1/Glu-Pro/CL3/fit_subnet_fitpro/res.txt
- Supplementary Code S1/Glu-Pro/CL3/fit_subnet_fitpro/results.pdf
- Supplementary Code S1/Glu-Pro/CL3/summary_CL3.txt
- Supplementary Code S1/Glu-Pro/CL7/
- Supplementary Code S1/Glu-Pro/CL7/fit_input/
- Supplementary Code S1/Glu-Pro/CL7/fit_input/res_fit_enr_CL7_glu_1.pdf
- Supplementary Code S1/Glu-Pro/CL7/fit_input/res_fit_enr_CL7_glu_1.txt
- Supplementary Code S1/Glu-Pro/CL7/fit_input/res_fit_enr_CL7_pro_1.pdf
- Supplementary Code S1/Glu-Pro/CL7/fit_input/res_fit_enr_CL7_pro_1.txt
- Supplementary Code S1/Glu-Pro/CL7/fit_subnet_fitpro/
- Supplementary Code S1/Glu-Pro/CL7/fit_subnet_fitpro/lib_f_fitpro.dll
- Supplementary Code S1/Glu-Pro/CL7/fit_subnet_fitpro/lib_f_fitpro.f
- Supplementary Code S1/Glu-Pro/CL7/fit_subnet_fitpro/res.txt
- Supplementary Code S1/Glu-Pro/CL7/fit_subnet_fitpro/results.pdf
- Supplementary Code S1/Glu-Pro/CL7/summary_CL7.txt
- Supplementary Code S1/Glu-Pro/Glu-Pro_summary.xlsx
- Supplementary Code S1/Glu-Val/
[truncated: 630 more entries]
