# Supplementary material for: Sink/Source Balance of Leaves Influences Amino Acid Pools and Their Associated Metabolic Fluxes in Winter Oilseed Rape (Brassica napus L.)
Source: Metabolites. 2020 Apr 13;10(4):150. doi: 10.3390/metabo10040150 (PMC7240945; doi:10.3390/metabo10040150)
Supplement: Supplementary file 1 [file metabolites-10-00150-s001.zip › Supplemental Tables.xlsx]

## Sheet: Table S1
Table S1. Complete dataset of free amino acid contents from the four leaf ranks having a different sink/source balance.
Results are expressed in µmol g-1 DW
Amino acids used for the PCA analysis are denoted in bold (normal distribution of their values)
Plant	Leaf rank	Alpha-Alanine	Arginine	Asparagine	Aspartate	Beta-Alanine	Cystine	GABA	Glutamate	Glutamine	Glycine	Histidine	Isoleucine	Leucine	Lysine	Ornithine	Phenylalanine	Proline	Serine	SMC	SMCSO	Threonine	Tryptophan	Tyrosine	Valine
A	L15	1.31281	0.319483	3.15171	15.8609	0.193262	0.310301	0	16.138	63.2519	0.155518	0	0.426659	0.12432	0.191829	0	0.201588	3.49692	3.97188	0.26292	25.3804	1.21519	0	0.0973748	0.728661
B	L15	1.10274	0	1.90137	14.2396	0.310306	0.659751	0	15.1556	35.0861	0	0	0.538703	0	0.161637	0	0.266284	2.38445	2.70118	0.816289	19.7583	1.13835	0	0	0.619196
C	L15	1.03452	0.283352	1.48069	12.4199	0.168457	0.307176	0	14.9855	26.0405	0	0	0.403346	0.108006	0.13743	0	0.185712	1.6105	5.01306	0.419088	13.7332	2.19018	0	0.118511	0.552151
D	L15	1.02125	0.162243	1.29426	11.0809	0.172234	0.414217	0	11.9487	23.6489	0	0	0.30826	0.0814486	0.171042	0	0.202805	2.05343	1.79953	0.328574	20.6856	0.694474	0	0.0931863	0.467874
E	L15	1.35565	0.217743	1.66616	13.4264	0.20425	0.337564	0	14.6476	34.6846	0	0	0.343217	0.110725	0.189945	0	0.259167	2.48751	2.41172	0.290441	24.9677	0.973717	0	0.143852	0.616496
A	L11	1.04863	0.308821	0.941926	11.7612	0.210987	0	0	15.9584	16.2447	0	0	0.422624	0.145168	0.135521	0	0.155882	0.971878	8.39388	0.117107	11.2115	2.86646	0	0	0.57728
B	L11	0.961149	0.43676	0.678813	11.1677	0.213822	0	0	15.7278	9.30159	0	0	0.514791	0.159431	0.357342	0	0.204773	0.951457	4.61253	0	9.4397	2.26856	0.146444	0.149821	0.969221
C	L11	1.13528	0.304002	0.969841	12.1973	0.24812	0.491304	0	16.6335	12.9129	0	0	0.650688	0.192956	0.269001	0	0.2479	1.17308	7.26048	0.285959	11.26	2.98664	0.166789	0.171908	1.01865
D	L11	0.883735	0.330569	0.662225	10.6746	0.279345	0	0	15.023	11.0719	0	0	0.333569	0	0.103514	0	0.118246	0.969619	4.95491	0.136805	7.53958	2.2385	0	0	0.476396
E	L11	1.25467	0.24002	0.84628	12.5568	0.186047	0.313752	0	16.528	16.8823	0	0	0.359306	0.0874829	0.111246	0	0.146513	1.06828	5.92084	0.134497	8.06875	2.73307	0	0.0843009	0.452704
A	L7	0.970107	0	0.832825	12.0194	0.232955	0	0	16.4151	10.8611	0	0	0.239706	0	0.161283	0	0.203544	1.10632	9.09801	0.203264	12.7727	3.15314	0	0	0.716242
B	L7	0.838243	0.222274	0.75489	10.1366	0.240404	0.452836	0	15.7244	6.2118	0	0	0.385029	0.275612	0.52787	0	0.322191	1.05194	4.25761	0.170679	10.2765	2.89773	0.15152	0.179992	1.53019
C	L7	0.722451	0	0.606737	9.21551	0.226515	0	0	13.8513	5.14134	0	0	0.225785	0.130275	0.381421	0	0.261031	0.948449	3.25589	0.15112	9.90378	2.75716	0.109394	0.138583	1.25365
D	L7	0.921794	0.124133	0.715472	10.2633	0.246553	0	0	16.1067	6.68037	0.115341	0.216539	0.263986	0.123506	0.478938	0	0.347547	1.06155	4.78135	0.181855	10.9487	3.04807	0.210008	0.221242	1.40835
E	L7	0.900783	0	0.604619	11.7451	0.191494	0	0	16.6368	7.54501	0	0	0.118022	0.0716431	0.176454	0	0.15171	0.921661	6.20255	0.148373	8.60383	2.54745	0	0.0958772	0.723015
A	L3	0.841322	0	0.689469	11.4229	0	0	0	15.0982	7.79964	0	0	0.143274	0	0.141073	0	0.12565	0.64619	6.47383	0.179338	11.8498	2.48186	0	0	0.536994
B	L3	0.550097	0.20905	0.44983	6.11002	0	0	0	9.62296	6.31993	0	0	0.511435	0.702683	0.475132	0	0.709411	0.858817	2.3172	0.193206	6.3403	1.19497	0.324167	0.114545	0.88922
C	L3	0.724792	0	0.509393	10.1614	0.182395	0	0	13.3287	3.03743	0.431746	0	0.252892	0.248615	0.273701	0	0.295724	0.835282	1.86927	0.150704	9.93887	1.89666	0.188608	0.121184	0.871575
D	L3	1.3157	0	1.07424	17.7741	0.214548	0	0	19.2852	9.54307	0	0.177773	0.162679	0.154901	0.212864	0	0.203235	0.929208	5.10904	0.164717	11.3814	3.46626	0.156287	0.185863	1.26744
E	L3	1.07106	0	0.962788	13.0313	0.182619	0	0	17.119	9.02876	0	0	0.17437	0.186863	0.223001	0	0.198405	1.05151	6.77866	0.149092	10.1	3.4283	0.135721	0.182171	1.18726

## Sheet: Table S2
Table S2. Complete dataset of content of major amino acids during a kinetic of labelling with 15N-Glycine on leaf ranks having a different sink/source balance.
Results are expressed in µmol.g-1 DW
			Major amino acids (>1 µmol.g-1DW in at least half of the samples)											Minor amino acid detected
Plant	Time point	Leaf rank	Alanine	Aspartate	Glutamate	Glutamine	Glycine	Proline	Serine	SMCSO	Threonine	Valine		Arginine	Asparagine	b-Alanine	GABA	Histidine	Isoleucine	Leucine	Lysine	Methionine	Ornithine	Phenylalanine	Tryptophan	Tyrosine
A	0	L15	4.68	9.56	17.72	19.25	0.35	4.32	9.17	34.2038	2.55	1.35		0.15	1.27	0.47	0.2	0	0.35	0.13	0.36	0.28	0.03	0.37	0.05	0.11
A	30	L15	3.82	3.73	12.04	13.13	2.89	2.97	8.21	30.5867	1.85	0.81		0.11	0.63	0.35	0.14	0.06	0.23	0.08	0.22	0.24	0.12	0.39	0.08	0.11
A	60	L15	3.72	3.27	10.85	14.87	3.39	2.81	7.16	31.4822	1.89	0.78		0.11	0.57	0.3	0.12	0.14	0.23	0.09	0.12	0.23	0.07	0.56	0.08	0.15
A	120	L15	3.95	4.29	10.41	25.36	3.29	2.83	7.57	30.4494	2.57	1.19		0.2	0.87	0.36	0.1	0	0.43	0.23	0.3	0.23	0.09	0.61	0.11	0.26
A	0	L11	3.39	8.04	18.93	9.53	0.1	1.95	9.98	6.18548	2.67	1.27		0.15	0.72	0.1	0.42	0.08	0.35	0.48	0.36	0.18	0.02	0.42	0.22	0.33
A	30	L11	2.77	5.38	15.98	13.15	6.35	1.66	6.05	5.67577	2.47	1.2		0.19	0.48	0.07	0.2	0.33	0.36	0.39	0.35	0.14	0.02	0.44	0.2	0.3
A	60	L11	3.06	6.03	17.82	16.45	7.02	1.75	7.18	5.96122	2.73	1.34		0.25	0.47	0.06	0.15	0	0.44	0.46	0.38	0.14	0.01	0.61	0.25	0.35
A	120	L11	4.52	8.33	17.63	32.36	9.13	1.55	7.5	6.11424	3.24	1.64		0.33	0.67	0.07	0.15	0.33	0.64	0.71	0.36	0.16	0.06	0.94	0.3	0.49
A	0	L7	3.66	8.35	19.72	9.46	0.15	1.36	10.67	7.41271	2.61	1.15		0.09	0.74	0.04	0.45	0	0.31	0.43	0.29	0.11	0.02	0.38	0.13	0.27
A	30	L7	3.06	6.56	21.33	14.78	8.56	1.46	7.93	9.15482	3.15	1.3		0.33	0.63	0.04	0.23	0	0.42	0.46	0.34	0.13	0	0.56	0.15	0.34
A	60	L7	2.89	5.94	21.6	14.51	8.37	1.4	7.75	8.74451	3.24	1.43		0.31	0.47	0.04	0.21	0.25	0.53	0.64	0.38	0.12	0.01	0.73	0.19	0.4
A	120	L7	3.27	7.08	21.42	25.19	10.58	1.3	9.17	10.0731	3.71	1.6		0.3	0.51	0.04	0.11	0.13	0.75	0.77	0.35	0.13	0.04	1.11	0.22	0.51
A	0	L3	4.85	9.64	21.41	11.85	0.25	1.37	10.82	13.97	3.07	1.51		0.32	1.06	0.1	0.5	0	0.48	0.77	0.46	0.15	0.02	0.59	0.21	0.47
A	30	L3	3.56	7.12	22.79	20.73	12.21	1.37	10.13	14.4188	4.13	1.58		0.25	0.91	0.12	0.44	0.32	0.61	0.82	0.6	0.16	0.24	0.76	0.19	0.46
A	60	L3	3.71	6.49	19.62	21.03	11.87	1.18	9.16	13.0671	3.53	1.46		0.51	0.83	0.04	0.27	0	0.61	0.81	0.6	0.16	0.2	0.76	0.19	0.44
A	120	L3	4.15	7.19	21.34	26.46	11.61	1.27	10.68	14.0294	4.28	1.9		0.32	0.74	0.07	0.2	0.6	0.94	1.23	0.72	0.16	0.04	1.22	0.21	0.65
B	0	L15	4.6	8.42	15.96	17.59	0.19	3.09	9	18.9514	2.53	1.22		0.12	1	0.42	0.27	0.24	0.34	0.14	0.32	0.23	0.02	0.35	0.06	0.12
B	30	L15	4.69	6.03	16.19	23.35	4.11	3	10.23	21.8324	2.77	1.28		0.11	0.98	0.47	0.14	0	0.33	0.09	0.23	0.22	0.04	0.5	0.09	0.18
B	60	L15	4.33	5.47	13.02	25.04	3.17	2.09	7.85	16.1282	2.59	1.1		0.07	0.87	0.26	0.11	0.24	0.31	0.08	0.18	0.18	0.03	0.59	0.09	0.16
B	120	L15	3.9	5.8	11.56	34.1	3.39	2.19	7.69	19.5952	3.02	1.34		0.13	0.92	0.32	0.05	0.22	0.43	0.22	0.26	0.18	0.11	0.69	0.12	0.25
B	0	L11	3.43	5.77	17.76	6.1	0.1	2.15	6.35	5.47968	2.56	1.65		0.1	0.56	0.15	0.39	0.41	0.34	0.51	0.57	0.17	0.07	0.49	0.42	0.39
B	30	L11	2.64	4.42	15.34	11	5.49	1.98	6.44	5.18142	2.49	1.67		0.2	0.43	0.12	0.13	0.38	0.48	0.52	0.55	0.15	0	0.53	0.41	0.4
B	60	L11	3.14	5.2	15.13	14.46	5.5	1.8	7.21	4.71655	2.41	1.63		0.17	0.46	0.1	0.2	0.17	0.45	0.54	0.53	0.14	0.06	0.68	0.44	0.43
B	120	L11	4.41	6.9	14.59	35.53	7.12	1.72	8.96	5.61019	3.01	2.04		0.25	0.72	0.13	0.06	0.53	0.58	0.65	0.43	0.2	0.07	1.3	0.48	0.62
B	0	L7	3.64	8.27	23.67	9.22	0.2	1.43	10.66	10.3342	3.2	1.6		0.32	1.05	0.07	0.47	0.51	0.46	0.73	0.45	0.09	0.18	0.65	0.22	0.4
B	30	L7	1.94	4.36	22.89	13.97	11.5	1.59	9.51	9.45651	3.5	1.9		0.38	0.81	0.05	0.26	0.64	0.7	1.07	0.65	0.12	0.17	0.95	0.3	0.49
B	60	L7	2.19	4.26	22.93	16.98	14.96	1.68	11.55	9.86573	3.92	2.45		0.39	0.71	0.08	0.22	0.84	0.97	1.56	0.7	0.13	0.19	1.41	0.45	0.77
B	120	L7	2.85	5.91	18.27	21.85	11.75	1.1	9.87	9.05132	3.58	1.74		0.21	0.4	0.06	0.11	0.37	0.69	0.76	0.3	0.09	0.06	1.24	0.23	0.54
B	0	L3	2.25	6.29	16.57	4.76	0.13	1.15	4.23	10.5493	1.9	1.05		0.16	0.54	0.03	0.34	0.26	0.34	0.59	0.35	0.09	0.19	0.48	0.15	0.29
B	30	L3	0.9	1.78	12.84	11.13	10.74	1.22	6.99	11.4126	2.18	1.35		0.37	0.34	0.02	0.38	0.1	0.52	0.77	0.5	0.11	0.18	0.73	0.21	0.41
B	60	L3	1.1	2.12	11.5	14.09	12.4	1.4	8.68	12.2541	2.39	1.78		0.29	0.31	0.04	0.24	0.43	0.78	1.04	0.58	0.15	0.03	1.17	0.32	0.63
B	120	L3	1.83	3.99	12.37	23.14	15.85	0.91	11	13.9481	2.74	1.83		0.18	0.31	0.04	0.14	0.14	0.81	0.86	0.47	0.13	0.05	1.29	0.21	0.59
C	0	L15	3.64	11.85	14.89	30.86	0.32	3.53	4.88	34.6366	1.5	1.1		0.09	1.3	0.36	0.16	0.22	0.31	0.11	0.24	0.19	0.09	0.23	0.06	0.13
C	30	L15	3.16	4.05	12.75	19.52	2.56	2.52	6.85	28.4012	1.3	0.71		0.12	0.67	0.32	0.1	0.14	0.3	0.09	0.12	0.17	0.33	0.39	0.07	0.12
C	60	L15	2.75	2.69	11.1	19.23	2.56	2.03	6.34	32.7866	1.34	0.86		0.15	0.55	0.32	0.07	0.23	0.4	0.15	0.16	0.17	0.63	0.7	0.1	0.19
C	120	L15	2.7	2.93	7.84	23.92	3.38	1.93	6.5	33.4676	1.52	1.23		0.65	0.8	0.41	0.08	0.16	0.48	0.28	0.24	0.19	0.16	0.65	0.1	0.28
C	0	L11	4.27	9.51	17.8	20.44	0.15	2.05	12.34	7.03661	2.75	1.21		0.1	0.98	0.16	0.37	0	0.32	0.1	0.2	0.16	0.05	0.3	0.05	0.11
C	30	L11	4.45	8.89	21.75	26.88	6.62	2.21	10.8	8.74992	3.42	1.73		0.19	1.05	0.21	0.2	0	0.43	0.1	0.21	0.19	0.06	0.45	0.09	0.24
C	60	L11	4.32	9.05	20.15	30.71	6.39	1.71	7.52	8.05215	3.51	1.49		0.19	0.8	0.15	0.14	0.04	0.59	0.13	0.26	0.15	0.06	0.6	0.11	0.28
C	120	L11	4.81	9.79	20.26	47.91	9.32	2.26	8.03	9.06647	4.93	2.19		0.24	0.95	0.17	0.12	0.41	0.85	0.3	0.3	0.23	0.12	1.21	0.2	0.48
C	0	L7	4.28	11.56	22.77	18.45	0.12	1.33	13.65	8.58531	3.22	1.24		0.16	1.09	0.07	0.5	0.35	0.3	0.17	0.23	0.14	0.07	0.35	0.06	0.15
C	30	L7	4.18	9.96	24.64	20.05	6.9	1.3	8.18	8.8703	3.31	1.34		0.18	0.85	0.04	0.29	0	0.38	0.11	0.26	0.14	0.03	0.4	0.07	0.15
C	60	L7	4.36	10.55	26.22	23.15	7.23	1.38	7.03	9.3	3.95	1.44		0.2	0.67	0.06	0.18	0	0.53	0.16	0.32	0.14	0.02	0.64	0.09	0.21
C	120	L7	4.07	10.48	23.83	35.82	9.74	1.39	8.25	9.94326	4.55	1.75		0.24	0.77	0.06	0.13	0.14	0.75	0.4	0.36	0.18	0.08	1.21	0.16	0.41
C	0	L3	4.24	10.37	20.54	17.47	0.37	1.02	11.57	12.8723	3.23	1.07		0.25	1.08	0.05	0.36	0.2	0.35	0.3	0.33	0.1	0.19	0.36	0.07	0.19
C	30	L3	1.94	5.26	19.56	15.33	9.33	1	8.68	12.4508	3.28	1.25		0.23	0.64	0.05	0.29	0	0.46	0.42	0.39	0.13	0.24	0.57	0.12	0.27
C	60	L3	2.97	6.22	21.35	21.53	13.03	1.07	10.81	13.6739	4.16	1.45		0.43	0.65	0.04	0.25	0	0.79	0.52	0.52	0.13	0.02	0.74	0.14	0.31
C	120	L3	2.59	6.71	19.37	25.08	14.09	0.83	11.39	13.2128	4.12	1.43		0.2	0.54	0.04	0.1	0	0.92	0.62	0.48	0.12	0.06	0.94	0.12	0.39

## Sheet: Table S3
Table S3. Complete dataset of fractional 15N enrichment of major amino acids during a kinetic of labelling with Glycine-15N on leaf ranks having a different sink/source balance.
Results are expressed as fractional 15N-enrichment
Plant	Time point	Leaf rank	Alanine M+1	Aspartate M+1	Glutamate M+1	Glutamine M+1	Glutamine M+2	Glycine M+1	Proline M+1	Serine M+1	SMCSO M+1	Threonine M+1	Valine M+1
A	0	L15	0	0	0	0	0	0	0	0	0	0	0
A	30	L15	0.1542	0.120978	0.100088	0.169874	0.0876435	0.80038	0.0013062	0.361951	0	0.028141	0.042034
A	60	L15	0.236139	0.213348	0.160385	0.235666	0.172329	0.824829	0.00745154	0.503097	0	0.0751711	0.100871
A	120	L15	0.348168	0.281121	0.22623	0.283418	0.335686	0.761202	0.027052	0.570796	0.000207893	0.124369	0.132929
A	0	L11	0	0	0	0	0	0	0	0	0	0	0
A	30	L11	0.143313	0.108895	0.0890691	0.166492	0.0586304	0.854134	0	0.240729	0	0.00222219	0.00364282
A	60	L11	0.234344	0.16751	0.140027	0.236913	0.108189	0.853871	0.000435422	0.348165	0	0.0108773	0.00976584
A	120	L11	0.359556	0.283535	0.190159	0.31402	0.277193	0.837907	0.00709256	0.477642	0.00531835	0.0380226	0.0264924
A	0	L7	0	0	0	0	0	0	0	0	0	0	0
A	30	L7	0.0943039	0.0750379	0.073869	0.120424	0.0196154	0.846158	0	0.181055	0	0.00100416	0.00196303
A	60	L7	0.150699	0.124824	0.110461	0.16539	0.0429941	0.808284	0	0.225644	0.000136587	0.00337166	0.00391605
A	120	L7	0.310488	0.264049	0.197161	0.319989	0.150098	0.778167	0.00254965	0.379542	0.00649223	0.0257944	0.0117117
A	0	L3	0	0	0	0	0	0	0	0	0	0	0
A	30	L3	0.0807541	0.0567421	0.065958	0.096455	0.0111087	0.825845	0	0.147707	0	0.000276414	0.00038589
A	60	L3	0.144465	0.116514	0.120739	0.175241	0.0274728	0.836682	0	0.227089	6.37773e-05	0.00422194	0.0028409
A	120	L3	0.264391	0.203706	0.177859	0.266046	0.101865	0.781557	0.000793026	0.324369	0.00593128	0.0193717	0.00554351
B	0	L15	0	0	0	0	0	0	0	0	0	0	0
B	30	L15	0.115745	0.0888916	0.0745268	0.142312	0.0632438	0.741464	0.000744026	0.290074	0	0.0106045	0.0195854
B	60	L15	0.221298	0.147439	0.123243	0.213663	0.147396	0.842617	0.00742774	0.436697	0	0.0413695	0.060029
B	120	L15	0.363192	0.296639	0.208873	0.30589	0.337716	0.822176	0.0383917	0.595519	0	0.103234	0.141908
B	0	L11	0	0	0	0	0	0	0	0	0	0	0
B	30	L11	0.168949	0.123939	0.0957245	0.182815	0.075131	0.848117	0	0.319625	0	0.000865446	0.00415519
B	60	L11	0.267057	0.182676	0.153303	0.274163	0.181771	0.842952	0.000686893	0.450043	0	0.0088079	0.0112697
B	120	L11	0.413938	0.296231	0.210852	0.323366	0.344146	0.809831	0.00930046	0.506183	0.00448682	0.038336	0.0359654
B	0	L7	0	0	0	0	0	0	0	0	0	0	0
B	30	L7	0.112836	0.0911888	0.0799067	0.134494	0.0253389	0.796566	0	0.178204	0	0.000184423	0.000697535
B	60	L7	0.198244	0.168067	0.136343	0.205247	0.0552728	0.779294	0	0.259621	0.000505267	0.00151574	0.00295322
B	120	L7	0.339202	0.269694	0.221121	0.325449	0.193467	0.790641	0.00357704	0.404838	0.00854002	0.0267937	0.0104748
B	0	L3	0	0	0	0	0	0	0	0	0	0	0
B	30	L3	0.107377	0.0882233	0.0996663	0.13968	0.0251503	0.833352	0	0.185585	0	0	0.000492556
B	60	L3	0.215701	0.205371	0.188127	0.211192	0.0659414	0.799546	0	0.280288	0.00218025	0.000331564	0.00435028
B	120	L3	0.34756	0.34844	0.273049	0.321477	0.20978	0.819207	0.00258044	0.413423	0.0151326	0.0234779	0.00935549
C	0	L15	0	0	0	0	0	0	0	0	0	0	0
C	30	L15	0.122709	0.0891316	0.0744282	0.121501	0.0554314	0.837528	0.00185769	0.335028	0	0.0252975	0.0430779
C	60	L15	0.281452	0.230139	0.154977	0.20103	0.162099	0.83561	0.0114885	0.536084	0	0.0922646	0.0958542
C	120	L15	0.378719	0.30564	0.226982	0.265388	0.366109	0.784124	0.0492886	0.634489	0.000569692	0.157658	0.123632
C	0	L11	0	0	0	0	0	0	0	0	0	0	0
C	30	L11	0.089771	0.0601629	0.0637383	0.0957539	0.0188951	0.785082	8.9746e-05	0.16669	0	0.0043131	0.0113842
C	60	L11	0.176499	0.132181	0.118475	0.184328	0.0676765	0.752382	0.00399925	0.314628	0	0.0251691	0.035875
C	120	L11	0.335404	0.235161	0.188266	0.295161	0.218658	0.81026	0.0184516	0.462794	0.0029643	0.0667669	0.087736
C	0	L7	0	0	0	0	0	0	0	0	0	0	0
C	30	L7	0.0620624	0.0473116	0.0487028	0.0839151	0.0113826	0.849942	5.09861e-05	0.133122	0	0.00153647	0.00370826
C	60	L7	0.138383	0.0982698	0.0997274	0.169702	0.0501793	0.809854	0.00225084	0.245563	0	0.0114096	0.0149754
C	120	L7	0.280443	0.215343	0.167894	0.283848	0.158912	0.758511	0.00944965	0.387102	0.00592555	0.0374943	0.0310508
C	0	L3	0	0	0	0	0	0	0	0	0	0	0
C	30	L3	0.0676221	0.0637489	0.060737	0.0790998	0.00938097	0.752915	3.40248e-06	0.141362	0	0.000970384	0.00385355
C	60	L3	0.130449	0.12556	0.116537	0.13693	0.0260594	0.670151	0.00211903	0.201114	0.000230486	0.00630712	0.00789554
C	120	L3	0.270496	0.243677	0.20753	0.273214	0.102268	0.612858	0.0090588	0.314974	0.00802606	0.0355782	0.0207697

## Sheet: Table S4
Table S4. Complete dataset of observed and estimated fractional 15N enrichment of Pro, Val and Thr
Results are expressed as fractional 15N-enrichment
			asptothr	asptothr	glutopro	glutopro	glutoval	glutoval
plant	leaf	Time	estimated	observed	estimated	observed	estimated	observed
A	L15	30	0.0148236	0.028141	0.00251936	0.0013062	0.0241674	0.042034
A	L15	60	0.051766	0.0751711	0.00872167	0.00745154	0.070963	0.100871
A	L15	120	0.137397	0.124369	0.0264906	0.027052	0.159158	0.132929
B	L15	30	0.0101799	0.0106045	0.00322369	0.000744026	0.0197746	0.0195854
B	L15	60	0.0331767	0.0413695	0.0113469	0.00742774	0.0584011	0.060029
B	L15	120	0.106276	0.103234	0.0368664	0.0383917	0.142898	0.141908
C	L15	30	0.0115802	0.0252975	0.00338936	0.00185769	0.0148937	0.0430779
C	L15	60	0.0576286	0.0922646	0.014219	0.0114885	0.0559191	0.0958542
C	L15	120	0.174447	0.157658	0.0482999	0.0492886	0.150582	0.123632
A	L11	30	0.00392017	0.00222219	0.000609267	0	0.00268329	0.00364282
A	L11	60	0.0121275	0.0108773	0.00211972	0.000435422	0.00912302	0.00976584
A	L11	120	0.0374073	0.0380226	0.00647744	0.00709256	0.0268245	0.0264924
B	L11	30	0.00415074	0.000865446	0.000833071	0	0.00356098	0.00415519
B	L11	60	0.0124025	0.0088079	0.002817	0.000686893	0.0121452	0.0112697
B	L11	120	0.0366665	0.038336	0.00850295	0.00930046	0.0357143	0.0359654
C	L11	30	0.00450628	0.0043131	0.0013846	8.9746e-05	0.00880426	0.0113842
C	L11	60	0.0188053	0.0251691	0.00524943	0.00399925	0.0309658	0.035875
C	L11	120	0.0687111	0.0667669	0.0179697	0.0184516	0.090207	0.087736
A	L7	30	0.00171822	0.00100416	0.000251461	0	0.00127071	0.00196303
A	L7	60	0.00651932	0.00337166	0.000724726	0	0.00375962	0.00391605
A	L7	120	0.0248875	0.0257944	0.00229125	0.00254965	0.0118381	0.0117117
B	L7	30	0.00193409	0.000184423	0.000262047	0	0.000832262	0.000697535
B	L7	60	0.00727308	0.00151574	0.000959721	0	0.00306372	0.00295322
B	L7	120	0.02492	0.0267937	0.00327296	0.00357704	0.0104306	0.0104748
C	L7	30	0.00235851	0.00153647	0.000585595	5.09861e-05	0.00228498	0.00370826
C	L7	60	0.00944704	0.0114096	0.00247487	0.00225084	0.00921215	0.0149754
C	L7	120	0.03796	0.0374943	0.00935481	0.00944965	0.032895	0.0310508
A	L3	30	0.00123663	0.000276414	5.51789e-05	0	0.000452261	0.00038589
A	L3	60	0.00506445	0.00422194	0.000212205	0	0.00173445	0.0028409
A	L3	120	0.0190738	0.0193717	0.000726859	0.000793026	0.00586861	0.00554351
B	L3	30	0.00119071	0	0.000174057	0	0.000725395	0.000492556
B	L3	60	0.00547474	0.000331564	0.000687803	0	0.00286149	0.00435028
B	L3	120	0.0221121	0.0234779	0.00237308	0.00258044	0.00977887	0.00935549
C	L3	30	0.00235183	0.000970384	0.000617336	3.40248e-06	0.00153379	0.00385355
C	L3	60	0.00919343	0.00630712	0.00240554	0.00211903	0.00591246	0.00789554
C	L3	120	0.0346707	0.0355782	0.00893737	0.0090588	0.0215025	0.0207697

## Sheet: Table S5
Table S5. Complete dataset of estimated metabolic fluxes
Results are expressed as nmol.g-1DW.min-1
plant	leaf	Vthr	Vpro	Vval
A	L15	19.6283	5.24949	18.753
B	L15	21.1399	7.5661	25.8244
C	L15	16.6361	8.36881	16.1759
A	L11	5.7894	0.75299	2.63602
B	L11	4.89694	1.01102	4.18544
C	L11	20.4326	2.97893	16.7407
A	L7	5.33664	0.234953	1.2521
B	L7	4.99063	0.309856	1.33251
C	L7	13.3234	1.15948	4.81341
A	L3	5.7035	0.0721657	0.736071
B	L3	2.2934	0.137545	0.741291
C	L3	9.4676	0.668375	2.22312
