# Supplementary material for: Sink/Source Balance of Leaves Influences Amino Acid Pools and Their Associated Metabolic Fluxes in Winter Oilseed Rape (Brassica napus L.)
Source: Metabolites. 2020 Apr 13;10(4):150. doi: 10.3390/metabo10040150 (PMC7240945; doi:10.3390/metabo10040150)
Supplement: Supplementary file 1 [file metabolites-10-00150-s001.zip › Supplementary Code S1/Asp-Thr/AL11/fit_input/res_fit_enr_AL11_thr_1.txt]

$anFun
$anFun$`thr_1-M0`
[1] "1-(0.000847512023093539+ (-1-(2.04726014058067)*t) * ((1/(1 + exp((-67.3881740125908-t)/(-9.59927506478125)))) -  (1/(1 + exp((1000-t)/(100))))))"

$anFun$`thr_1-M1`
[1] "0.000847512023093539+ (-1-(2.04726014058067)*t) * ((1/(1 + exp((-67.3881740125908-t)/(-9.59927506478125)))) -  (1/(1 + exp((1000-t)/(100)))))"


$sim
  [1]  9.081603e-15 -1.732719e-03 -3.012125e-03 -3.918973e-03 -4.521208e-03 -4.875862e-03 -5.030682e-03 -5.025523e-03 -4.893551e-03 -4.662258e-03 -4.354349e-03 -3.988478e-03 -3.579898e-03 -3.140997e-03 -2.681764e-03 -2.210183e-03 -1.732565e-03 -1.253834e-03 -7.777631e-04 -3.071784e-04  1.558700e-04  6.099661e-04  1.054207e-03  1.488102e-03  1.911490e-03  2.324469e-03  2.727337e-03  3.120545e-03  3.504659e-03  3.880328e-03  4.248255e-03  4.609179e-03  4.963856e-03  5.313049e-03  5.657514e-03  5.997993e-03  6.335211e-03  6.669867e-03  7.002634e-03  7.334158e-03  7.665052e-03  7.995902e-03  8.327263e-03  8.659659e-03  8.993587e-03  9.329518e-03  9.667894e-03  1.000913e-02  1.035363e-02  1.070176e-02  1.105388e-02  1.141032e-02  1.177139e-02  1.213740e-02  1.250863e-02  1.288535e-02  1.326783e-02  1.365632e-02  1.405105e-02  1.445225e-02  1.486015e-02  1.527496e-02  1.569689e-02  1.612615e-02  1.656292e-02  1.700741e-02  1.745981e-02  1.792030e-02  1.838906e-02  1.886629e-02  1.935215e-02  1.984684e-02  2.035052e-02  2.086339e-02  2.138560e-02  2.191736e-02  2.245882e-02  2.301017e-02  2.357160e-02  2.414327e-02  2.472538e-02  2.531810e-02  2.592162e-02  2.653613e-02  2.716181e-02  2.779885e-02  2.844746e-02  2.910781e-02  2.978011e-02  3.046455e-02  3.116134e-02  3.187068e-02  3.259278e-02  3.332784e-02  3.407609e-02  3.483772e-02  3.561297e-02  3.640205e-02  3.720518e-02  3.802260e-02

$exp
     [,1]        [,2]      [,3]      [,4]
[1,]    0 0.002222187 0.0108773 0.0380226
