# Supplementary material for: Sink/Source Balance of Leaves Influences Amino Acid Pools and Their Associated Metabolic Fluxes in Winter Oilseed Rape (Brassica napus L.)
Source: Metabolites. 2020 Apr 13;10(4):150. doi: 10.3390/metabo10040150 (PMC7240945; doi:10.3390/metabo10040150)
Supplement: Supplementary file 1 [file metabolites-10-00150-s001.zip › Supplementary Code S1/Asp-Thr/AL11/summary_asp_thr_prot_AL11.txt]

      col
row            opt        mean      median          sd      ci_2.5     ci_97.5
  V15N 0.005789402 0.006114463 0.005822028 0.002749109 0.003575739 0.009150326
  res  0.012061606 1.098753737 1.126783832 0.772891107 0.269799187 1.880057124
