# Supplementary material for: Sink/Source Balance of Leaves Influences Amino Acid Pools and Their Associated Metabolic Fluxes in Winter Oilseed Rape (Brassica napus L.)
Source: Metabolites. 2020 Apr 13;10(4):150. doi: 10.3390/metabo10040150 (PMC7240945; doi:10.3390/metabo10040150)
Supplement: Supplementary file 1 [file metabolites-10-00150-s001.zip › Supplementary Code S1/Asp-Thr/AL15/fit_input/res_fit_enr_AL15_asp_1.txt]

$anFun
$anFun$`asp_1-M0`
[1] "1-(1-((0.478943139508647)/(1+exp(-(-0.0344574314384876)*(t-(13.1691477539582))))+(0.707108761379565)))"

$anFun$`asp_1-M1`
[1] "1-((0.478943139508647)/(1+exp(-(-0.0344574314384876)*(t-(13.1691477539582))))+(0.707108761379565))"


$sim
  [1] 7.545722e-08 4.773719e-03 9.588031e-03 1.443928e-02 1.932362e-02 2.423709e-02 2.917563e-02 3.413510e-02 3.911126e-02 4.409986e-02 4.909658e-02 5.409706e-02 5.909695e-02 6.409190e-02 6.907756e-02 7.404962e-02 7.900383e-02 8.393598e-02 8.884196e-02 9.371772e-02 9.855934e-02 1.033630e-01 1.081250e-01 1.128418e-01 1.175100e-01 1.221262e-01 1.266875e-01 1.311909e-01 1.356336e-01 1.400131e-01 1.443270e-01 1.485730e-01 1.527491e-01 1.568535e-01 1.608845e-01 1.648407e-01 1.687208e-01 1.725236e-01 1.762483e-01 1.798940e-01 1.834602e-01 1.869464e-01 1.903523e-01 1.936779e-01 1.969232e-01 2.000882e-01 2.031733e-01 2.061789e-01 2.091055e-01 2.119536e-01 2.147242e-01 2.174178e-01 2.200355e-01 2.225782e-01 2.250471e-01 2.274431e-01 2.297675e-01 2.320215e-01 2.342063e-01 2.363234e-01 2.383740e-01 2.403595e-01 2.422813e-01 2.441408e-01 2.459395e-01 2.476789e-01 2.493602e-01 2.509851e-01 2.525550e-01 2.540712e-01 2.555354e-01 2.569488e-01 2.583129e-01 2.596292e-01 2.608989e-01 2.621235e-01 2.633044e-01 2.644428e-01 2.655400e-01 2.665975e-01 2.676163e-01 2.685977e-01 2.695431e-01 2.704534e-01 2.713299e-01 2.721738e-01 2.729860e-01 2.737678e-01 2.745200e-01 2.752438e-01 2.759402e-01 2.766100e-01 2.772543e-01 2.778739e-01 2.784697e-01 2.790426e-01 2.795933e-01 2.801228e-01 2.806317e-01 2.811209e-01

$exp
     [,1]      [,2]     [,3]      [,4]
[1,]    0 0.1209775 0.213348 0.2811211
