# Supplementary material for: Sink/Source Balance of Leaves Influences Amino Acid Pools and Their Associated Metabolic Fluxes in Winter Oilseed Rape (Brassica napus L.)
Source: Metabolites. 2020 Apr 13;10(4):150. doi: 10.3390/metabo10040150 (PMC7240945; doi:10.3390/metabo10040150)
Supplement: Supplementary file 1 [file metabolites-10-00150-s001.zip › Supplementary Code S1/Asp-Thr/AL15/fit_input/res_fit_enr_AL15_thr_1.txt]

$anFun
$anFun$`thr_1-M0`
[1] "1-(1-((0.143076488452366)/(1+exp(-(-0.0459847219528187)*(t-(49.4881315178789))))+(0.870251908218934)))"

$anFun$`thr_1-M1`
[1] "1-((0.143076488452366)/(1+exp(-(-0.0459847219528187)*(t-(49.4881315178789))))+(0.870251908218934))"


$sim
  [1] 0.0000000000 0.0006891554 0.0014098964 0.0021632475 0.0029502219 0.0037718163 0.0046290046 0.0055227316 0.0064539061 0.0074233935 0.0084320077 0.0094805036 0.0105695678 0.0116998105 0.0128717562 0.0140858343 0.0153423704 0.0166415765 0.0179835427 0.0193682276 0.0207954506 0.0222648835 0.0237760436 0.0253282873 0.0269208045 0.0285526142 0.0302225616 0.0319293162 0.0336713715 0.0354470460 0.0372544868 0.0390916734 0.0409564249 0.0428464072 0.0447591438 0.0466920265 0.0486423287 0.0506072201 0.0525837822 0.0545690255 0.0565599070 0.0585533489 0.0605462574 0.0625355423 0.0645181355 0.0664910105 0.0684512001 0.0703958145 0.0723220574 0.0742272414 0.0761088023 0.0779643113 0.0797914864 0.0815882008 0.0833524914 0.0850825637 0.0867767964 0.0884337435 0.0900521352 0.0916308769 0.0931690469 0.0946658929 0.0961208275 0.0975334220 0.0989034000 0.1002306296 0.1015151159 0.1027569918 0.1039565096 0.1051140316 0.1062300212 0.1073050332 0.1083397054 0.1093347488 0.1102909395 0.1112091102 0.1120901420 0.1129349569 0.1137445106 0.1145197855 0.1152617846 0.1159715256 0.1166500356 0.1172983460 0.1179174878 0.1185084883 0.1190723667 0.1196101313 0.1201227766 0.1206112807 0.1210766032 0.1215196834 0.1219414389 0.1223427641 0.1227245291 0.1230875793 0.1234327344 0.1237607883 0.1240725084 0.1243686361

$exp
     [,1]       [,2]       [,3]      [,4]
[1,]    0 0.02814104 0.07517113 0.1243686
