# Supplementary material for: Sink/Source Balance of Leaves Influences Amino Acid Pools and Their Associated Metabolic Fluxes in Winter Oilseed Rape (Brassica napus L.)
Source: Metabolites. 2020 Apr 13;10(4):150. doi: 10.3390/metabo10040150 (PMC7240945; doi:10.3390/metabo10040150)
Supplement: Supplementary file 1 [file metabolites-10-00150-s001.zip › Supplementary Code S1/Asp-Thr/AL15/summary_asp_thr_prot_AL15.txt]

      col
row           opt       mean    median          sd     ci_2.5    ci_97.5
  V15N 0.01962827 0.01747123 0.0169014 0.002230695 0.01553501 0.02037615
  res  2.23722123 3.58969069 3.1161788 1.025724125 3.00784024 4.97651136
