# Supplementary material for: Sink/Source Balance of Leaves Influences Amino Acid Pools and Their Associated Metabolic Fluxes in Winter Oilseed Rape (Brassica napus L.)
Source: Metabolites. 2020 Apr 13;10(4):150. doi: 10.3390/metabo10040150 (PMC7240945; doi:10.3390/metabo10040150)
Supplement: Supplementary file 1 [file metabolites-10-00150-s001.zip › Supplementary Code S1/Asp-Thr/AL3/fit_input/res_fit_enr_AL3_asp_1.txt]

$anFun
$anFun$`asp_1-M0`
[1] "1-(1-((0.35832343180275)/(1+exp(-(-0.0226821001878972)*(t-(37.9397274363316))))+(0.748125487393559)))"

$anFun$`asp_1-M1`
[1] "1-((0.35832343180275)/(1+exp(-(-0.0226821001878972)*(t-(37.9397274363316))))+(0.748125487393559))"


$sim
  [1] 5.336292e-05 2.122578e-03 4.214329e-03 6.328182e-03 8.463678e-03 1.062033e-02 1.279763e-02 1.499504e-02 1.721200e-02 1.944792e-02 2.170219e-02 2.397417e-02 2.626321e-02 2.856863e-02 3.088971e-02 3.322573e-02 3.557596e-02 3.793961e-02 4.031591e-02 4.270405e-02 4.510322e-02 4.751257e-02 4.993126e-02 5.235841e-02 5.479316e-02 5.723461e-02 5.968187e-02 6.213402e-02 6.459016e-02 6.704937e-02 6.951071e-02 7.197326e-02 7.443609e-02 7.689827e-02 7.935886e-02 8.181695e-02 8.427161e-02 8.672192e-02 8.916697e-02 9.160585e-02 9.403767e-02 9.646155e-02 9.887661e-02 1.012820e-01 1.036768e-01 1.060604e-01 1.084317e-01 1.107901e-01 1.131347e-01 1.154649e-01 1.177798e-01 1.200787e-01 1.223610e-01 1.246260e-01 1.268730e-01 1.291015e-01 1.313107e-01 1.335001e-01 1.356692e-01 1.378175e-01 1.399444e-01 1.420495e-01 1.441323e-01 1.461924e-01 1.482294e-01 1.502429e-01 1.522326e-01 1.541982e-01 1.561394e-01 1.580559e-01 1.599474e-01 1.618138e-01 1.636548e-01 1.654704e-01 1.672602e-01 1.690243e-01 1.707625e-01 1.724748e-01 1.741610e-01 1.758212e-01 1.774554e-01 1.790634e-01 1.806455e-01 1.822015e-01 1.837317e-01 1.852360e-01 1.867145e-01 1.881674e-01 1.895948e-01 1.909968e-01 1.923736e-01 1.937253e-01 1.950522e-01 1.963544e-01 1.976321e-01 1.988856e-01 2.001150e-01 2.013207e-01 2.025027e-01 2.036615e-01

$exp
     [,1]       [,2]      [,3]      [,4]
[1,]    0 0.05674213 0.1165137 0.2037059
