# Supplementary material for: Sink/Source Balance of Leaves Influences Amino Acid Pools and Their Associated Metabolic Fluxes in Winter Oilseed Rape (Brassica napus L.)
Source: Metabolites. 2020 Apr 13;10(4):150. doi: 10.3390/metabo10040150 (PMC7240945; doi:10.3390/metabo10040150)
Supplement: Supplementary file 1 [file metabolites-10-00150-s001.zip › Supplementary Code S1/Asp-Thr/AL3/fit_input/res_fit_enr_AL3_thr_1.txt]

$anFun
$anFun$`thr_1-M0`
[1] "1-(4.31073847786061e-05+ (0.884982312594233-(-3.29737453984277)*t) * ((1/(1 + exp((-210.603193645266-t)/(21.7148723323358)))) -  (1/(1 + exp((999.999695607723-t)/(-88.6741464513008))))))"

$anFun$`thr_1-M1`
[1] "4.31073847786061e-05+ (0.884982312594233-(-3.29737453984277)*t) * ((1/(1 + exp((-210.603193645266-t)/(21.7148723323358)))) -  (1/(1 + exp((999.999695607723-t)/(-88.6741464513008)))))"


$sim
  [1]  2.909129e-12 -1.775704e-04 -3.287021e-04 -4.554079e-04 -5.595521e-04 -6.428608e-04 -7.069308e-04 -7.532387e-04 -7.831491e-04 -7.979218e-04 -7.987196e-04 -7.866146e-04 -7.625946e-04 -7.275686e-04 -6.823726e-04 -6.277747e-04 -5.644795e-04 -4.931328e-04 -4.143256e-04 -3.285980e-04 -2.364428e-04 -1.383088e-04 -3.460379e-05  7.430216e-05  1.880744e-04  3.064110e-04  4.290403e-04  5.557191e-04  6.862301e-04  8.203804e-04  9.579997e-04  1.098939e-03  1.243067e-03  1.390272e-03  1.540459e-03  1.693548e-03  1.849472e-03  2.008180e-03  2.169631e-03  2.333796e-03  2.500656e-03  2.670204e-03  2.842439e-03  3.017371e-03  3.195015e-03  3.375397e-03  3.558546e-03  3.744499e-03  3.933299e-03  4.124994e-03  4.319636e-03  4.517283e-03  4.717997e-03  4.921844e-03  5.128894e-03  5.339220e-03  5.552898e-03  5.770008e-03  5.990633e-03  6.214859e-03  6.442773e-03  6.674465e-03  6.910029e-03  7.149561e-03  7.393156e-03  7.640916e-03  7.892940e-03  8.149333e-03  8.410200e-03  8.675648e-03  8.945786e-03  9.220725e-03  9.500576e-03  9.785455e-03  1.007548e-02  1.037076e-02  1.067142e-02  1.097758e-02  1.128937e-02  1.160690e-02  1.193031e-02  1.225972e-02  1.259526e-02  1.293706e-02  1.328526e-02  1.363998e-02  1.400137e-02  1.436957e-02  1.474471e-02  1.512694e-02  1.551639e-02  1.591323e-02  1.631759e-02  1.672963e-02  1.714949e-02  1.757734e-02  1.801333e-02  1.845761e-02  1.891036e-02  1.937172e-02

$exp
     [,1]         [,2]        [,3]       [,4]
[1,]    0 0.0002764143 0.004221943 0.01937172
