# Supplementary material for: Sink/Source Balance of Leaves Influences Amino Acid Pools and Their Associated Metabolic Fluxes in Winter Oilseed Rape (Brassica napus L.)
Source: Metabolites. 2020 Apr 13;10(4):150. doi: 10.3390/metabo10040150 (PMC7240945; doi:10.3390/metabo10040150)
Supplement: Supplementary file 1 [file metabolites-10-00150-s001.zip › Supplementary Code S1/Asp-Thr/AL3/fit_subnet_fitthr/lib_f_fitthr.f]

C---------------------------------------------------------------
C file lib_f_fitthr.f
C Equation system to simulate metabolic and/or isotopic dynamics.
C This code is automatically generated by IsoSim, do not edit.
C---------------------------------------------------------------

C initialiser for parameter common block
      subroutine initmod(odeparms)
       external odeparms
       double precision parms(1)
       common /myparms/parms
       call odeparms(1, parms)
       return
      end

C calculate derivatives
      subroutine derivs (neq, t, y, ydot, yout, ip)
       implicit none
       double precision t
       double precision y(6)
       double precision ydot(6)
       double precision yout(*)
       integer neq, ip(*)
C   declare METABOLITES
       double precision asp
       double precision thr
C   declare FLUXES
       double precision r1
       double precision rout
C   declare KINETIC PARAMETERS
       double precision V15N
C   set values of MODEL PARAMETERS
       common /myparms/ V15N
C   set variables with analytical functions
       y(1)=1-(1-((0.35832343180275)/(1+exp(-(-0.022682100187897
     &2)*(t-(37.9397274363316))))+(0.748125487393559)))
       y(2)=1-((0.35832343180275)/(1+exp(-(-0.0226821001878972)*
     &(t-(37.9397274363316))))+(0.748125487393559))
C   calculate METABOLITE concentrations by summing EMU concentrations
       asp=y(5)
       thr=y(6)
C   calculate FLUXES
       r1=V15N
       rout=V15N
C   ---------------
C   equation system
C   ---------------
C   calculate derivatives of EMU concentrations
       ydot(1)=0
       ydot(2)=0
       ydot(3)=r1*(y(1)/asp)+rout*(-y(3)/thr)
       ydot(4)=r1*(y(2)/asp)+rout*(-y(4)/thr)
       ydot(5)=0
       ydot(6)=r1*(y(5)/asp*y(6)/thr)+rout*(-y(6)/thr)
       return
      end
C---------------------------------------------------------------
C end of file lib_f_fitthr.f
C---------------------------------------------------------------
