# Supplementary material for: Sink/Source Balance of Leaves Influences Amino Acid Pools and Their Associated Metabolic Fluxes in Winter Oilseed Rape (Brassica napus L.)
Source: Metabolites. 2020 Apr 13;10(4):150. doi: 10.3390/metabo10040150 (PMC7240945; doi:10.3390/metabo10040150)
Supplement: Supplementary file 1 [file metabolites-10-00150-s001.zip › Supplementary Code S1/Asp-Thr/AL3/fit_subnet_fitthr/res.txt]

$params_ini
$params_ini$kp
V15N 
   1 

$params_ini$meta_conc
   asp    thr 
1.0000 3.7525 


$chi2
$chi2$`khi2 value`
[1] 0.004301539

$chi2$`data points`
[1] 4

$chi2$`fitted parameters`
[1] 1

$chi2$`degrees of freedom`
[1] 3

$chi2$`khi2 reduced value`
[1] 0.001433846

$chi2$`p-value, i.e. P(X^2<=value)`
[1] 7.493665e-05

$chi2$conclusion
[1] "At level of 95% confidence, the model fits the data good enough with respect to the provided measurement SD."


$net
$net$rxn
$net$rxn$r1
$net$rxn$r1$R
[1] "asp" "thr"

$net$rxn$r1$C
[1] -1  1

$net$rxn$r1$E
[1] "V15N"

$net$rxn$r1$T
[1] "A" "A"


$net$rxn$rout
$net$rxn$rout$R
[1] "thr"

$net$rxn$rout$C
[1] -1

$net$rxn$rout$E
[1] "V15N"

$net$rxn$rout$T
[1] "A"


$net$i_mat
6 x 6 sparse Matrix of class "dtCMatrix"
          fluxomer
EMU        r1_asp_1-M0 r1_asp_1-M1 rout_thr_1-M0 rout_thr_1-M1 r1 rout
  asp_1-M0           .           .             .             .  .    .
  asp_1-M1           .           .             .             .  .    .
  thr_1-M0           1           .            -1             .  .    .
  thr_1-M1           .           1             .            -1  .    .
  asp                .           .             .             .  .    .
  thr                .           .             .             .  1   -1

$net$s_mat
2 x 2 sparse Matrix of class "dtCMatrix"
     flux
meta  r1 rout
  asp  .    .
  thr  1   -1

$net$m_map
2 x 6 sparse Matrix of class "dgCMatrix"
     EMU
meta  asp_1-M0 asp_1-M1 thr_1-M0 thr_1-M1 asp thr
  asp        .        .        .        .   1   .
  thr        .        .        .        .   .   1

$net$e_map
2 x 6 sparse Matrix of class "dgCMatrix"
       EMU
meta    asp_1-M0 asp_1-M1 thr_1-M0 thr_1-M1 asp thr
  asp_1        .        1        .        .   .   .
  thr_1        .        .        .        1   .   .

$net$f_map
2 x 6 sparse Matrix of class "dgCMatrix"
       EMU
meta    asp_1-M0 asp_1-M1 thr_1-M0 thr_1-M1 asp thr
  asp_1        1        1        .        .   .   .
  thr_1        .        .        1        1   .   .

$net$meas
$net$meas[[1]]
$net$meas[[1]]$name
[1] "thr"


$net$i_rows_info
[1] "asp" "asp" "thr" "thr" "asp" "thr"

$net$i_cols_info
$net$i_cols_info$flx
[1] "r1"   "r1"   "rout" "rout" "r1"   "rout"

$net$i_cols_info$m
  [,1]  [,2]  [,3]  [,4]  [,5]  [,6] 
1 "asp" "asp" "thr" "thr" "asp" "thr"
  "0"   "0"   "0"   "0"   "thr" "0"  

$net$i_cols_info$i
  [,1]       [,2]       [,3]       [,4]       [,5]  [,6] 
1 "asp_1-M0" "asp_1-M1" "thr_1-M0" "thr_1-M1" "asp" "thr"
  "0"        "0"        "0"        "0"        "thr" "0"  

$net$i_cols_info$i_filled
   [,1]  [,2]  [,3]  [,4] [,5]  [,6]
1  TRUE  TRUE  TRUE  TRUE TRUE  TRUE
  FALSE FALSE FALSE FALSE TRUE FALSE


$net$eq
[1] "r1=V15N"   "rout=V15N"

$net$add_eq
NULL

$net$min_meas
[1] "asp_1-M0" "asp_1-M1"

$net$fixed
$net$fixed$`in`
[1] "asp"

$net$fixed$out
character(0)

$net$fixed$user
[1] "asp"


$net$version
[1] "2.0.0"


$result
$result$par
       V15N 
0.005703505 

$result$lastp
       V15N 
4.80022e-07 

$result$hci
        V15N 
0.0007379977 

$result$ci_p
[1] 0.95

$result$sd_res
[1] 0.03786617

$result$laststep
       V15N 
4.80022e-07 

$result$normp
[1] 4.80022e-07

$result$res
[1]  0.00000000  0.04801595  0.04214591 -0.01482329

$result$prevres
[1]  0.00000000  0.04801083  0.04212522 -0.01489872

$result$jacobian
          [,1]
[1,]   0.00000
[2,]  10.68073
[3,]  43.09860
[4,] 157.13621

$result$retres
$result$retres$res
[1]  0.00000000  0.04801083  0.04212522 -0.01489872

$result$retres$sim
[1] 0.000000000 0.001236631 0.005064447 0.019073750

$result$retres$sim_all
$result$retres$sim_all$an_fun
$result$retres$sim_all$an_fun$`asp_1-M0`
[1] "1-(1-((0.35832343180275)/(1+exp(-(-0.0226821001878972)*(t-(37.9397274363316))))+(0.748125487393559)))"

$result$retres$sim_all$an_fun$`asp_1-M1`
[1] "1-((0.35832343180275)/(1+exp(-(-0.0226821001878972)*(t-(37.9397274363316))))+(0.748125487393559))"


$result$retres$sim_all$times
[1]   0  30  60 120

$result$retres$sim_all$sim
      asp_1-M0     asp_1-M1 thr_1-M0    thr_1-M1 asp    thr
[1,] 0.9999466 5.336292e-05 3.752500 0.000000000   1 3.7525
[2,] 0.9433763 5.662367e-02 3.747860 0.004640457   1 3.7525
[3,] 0.8833757 1.166243e-01 3.733496 0.019004338   1 3.7525
[4,] 0.7963385 2.036615e-01 3.680926 0.071574247   1 3.7525

$result$retres$sim_all$metabolites
     asp    thr
[1,]   1 3.7525
[2,]   1 3.7525
[3,]   1 3.7525
[4,]   1 3.7525

$result$retres$sim_all$isotopologues
      asp_1-M0     asp_1-M1  thr_1-M0    thr_1-M1
[1,] 0.9999466 5.336292e-05 1.0000000 0.000000000
[2,] 0.9433763 5.662367e-02 0.9987634 0.001236631
[3,] 0.8833757 1.166243e-01 0.9949356 0.005064447
[4,] 0.7963385 2.036615e-01 0.9809262 0.019073750

$result$retres$sim_all$enrichments
            asp_1       thr_1
[1,] 5.336292e-05 0.000000000
[2,] 5.662367e-02 0.001236631
[3,] 1.166243e-01 0.005064447
[4,] 2.036615e-01 0.019073750

$result$retres$sim_all$flx
              r1        rout
[1,] 0.005703025 0.005703025
[2,] 0.005703025 0.005703025
[3,] 0.005703025 0.005703025
[4,] 0.005703025 0.005703025


$result$it
[1] 4

$result$btit
[1] 0

$result$history
NULL

$result$error
[1] 0

$result$mes
[1] ""


$constraints
$constraints$u
              V15N
V15N <= 100     -1
V15N >= 1e-06    1

$constraints$co
  V15N <= 100 V15N >= 1e-06 
       -1e+02         1e-06 


$sens
$sens$summary
      col
row            opt        mean      median          sd       ci_2.5     ci_97.5
  V15N 0.005703505 0.003195078 0.003425851 0.002470144 0.0002192746 0.005778565
  res  0.004301539 0.809903222 0.852285021 0.547406906 0.2605251456 1.287232239

$sens$sim
, , 1

     isotopologue
time  asp_1 thr_1
  0      NA    NA
  30     NA    NA
  60     NA    NA
  120    NA    NA

, , 2

     isotopologue
time  asp_1 thr_1
  0      NA    NA
  30     NA    NA
  60     NA    NA
  120    NA    NA

, , 3

     isotopologue
time  asp_1 thr_1
  0      NA    NA
  30     NA    NA
  60     NA    NA
  120    NA    NA

, , 4

     isotopologue
time  asp_1 thr_1
  0      NA    NA
  30     NA    NA
  60     NA    NA
  120    NA    NA


$sens$par
      par
r             V15N       res
  [1,] 0.005927608 0.2463972
  [2,] 0.003940375 1.2697998
  [3,] 0.000001000 1.2886457
  [4,] 0.002911328 0.4347703
