# Supplementary material for: Sink/Source Balance of Leaves Influences Amino Acid Pools and Their Associated Metabolic Fluxes in Winter Oilseed Rape (Brassica napus L.)
Source: Metabolites. 2020 Apr 13;10(4):150. doi: 10.3390/metabo10040150 (PMC7240945; doi:10.3390/metabo10040150)
Supplement: Supplementary file 1 [file metabolites-10-00150-s001.zip › Supplementary Code S1/Asp-Thr/AL3/summary_asp_thr_prot_AL3.txt]

      col
row            opt        mean      median          sd       ci_2.5     ci_97.5
  V15N 0.005703505 0.003195078 0.003425851 0.002470144 0.0002192746 0.005778565
  res  0.004301539 0.809903222 0.852285021 0.547406906 0.2605251456 1.287232239
