# Supplementary material for: Sink/Source Balance of Leaves Influences Amino Acid Pools and Their Associated Metabolic Fluxes in Winter Oilseed Rape (Brassica napus L.)
Source: Metabolites. 2020 Apr 13;10(4):150. doi: 10.3390/metabo10040150 (PMC7240945; doi:10.3390/metabo10040150)
Supplement: Supplementary file 1 [file metabolites-10-00150-s001.zip › Supplementary Code S1/Asp-Thr/AL7/fit_input/res_fit_enr_AL7_thr_1.txt]

$anFun
$anFun$`thr_1-M0`
[1] "1-(5.64772369910079e-05+ (0.999961920105135-(-9.97664112837282)*t) * ((1/(1 + exp((-963.087412239009-t)/(26.4626765522188)))) -  (1/(1 + exp((598.959583853279-t)/(-44.560999545336))))))"

$anFun$`thr_1-M1`
[1] "5.64772369910079e-05+ (0.999961920105135-(-9.97664112837282)*t) * ((1/(1 + exp((-963.087412239009-t)/(26.4626765522188)))) -  (1/(1 + exp((598.959583853279-t)/(-44.560999545336)))))"


$sim
  [1] 5.793096e-05 7.603626e-05 9.513894e-05 1.152803e-04 1.365030e-04 1.588514e-04 1.823714e-04 2.071108e-04 2.331187e-04 2.604465e-04 2.891470e-04 3.192753e-04 3.508882e-04 3.840447e-04 4.188059e-04 4.552351e-04 4.933979e-04 5.333621e-04 5.751981e-04 6.189787e-04 6.647793e-04 7.126782e-04 7.627561e-04 8.150967e-04 8.697870e-04 9.269165e-04 9.865782e-04 1.048868e-03 1.113887e-03 1.181736e-03 1.252523e-03 1.326359e-03 1.403357e-03 1.483636e-03 1.567318e-03 1.654530e-03 1.745402e-03 1.840072e-03 1.938677e-03 2.041365e-03 2.148285e-03 2.259592e-03 2.375447e-03 2.496017e-03 2.621472e-03 2.751991e-03 2.887758e-03 3.028963e-03 3.175802e-03 3.328479e-03 3.487204e-03 3.652195e-03 3.823677e-03 4.001881e-03 4.187049e-03 4.379429e-03 4.579277e-03 4.786860e-03 5.002452e-03 5.226338e-03 5.458809e-03 5.700170e-03 5.950734e-03 6.210825e-03 6.480778e-03 6.760940e-03 7.051667e-03 7.353330e-03 7.666310e-03 7.991002e-03 8.327815e-03 8.677170e-03 9.039502e-03 9.415261e-03 9.804913e-03 1.020894e-02 1.062783e-02 1.106211e-02 1.151229e-02 1.197894e-02 1.246261e-02 1.296389e-02 1.348338e-02 1.402171e-02 1.457951e-02 1.515746e-02 1.575624e-02 1.637656e-02 1.701915e-02 1.768477e-02 1.837420e-02 1.908825e-02 1.982775e-02 2.059356e-02 2.138657e-02 2.220770e-02 2.305789e-02 2.393813e-02 2.484942e-02 2.579281e-02

$exp
     [,1]        [,2]        [,3]       [,4]
[1,]    0 0.001004158 0.003371663 0.02579439
