# Supplementary material for: Sink/Source Balance of Leaves Influences Amino Acid Pools and Their Associated Metabolic Fluxes in Winter Oilseed Rape (Brassica napus L.)
Source: Metabolites. 2020 Apr 13;10(4):150. doi: 10.3390/metabo10040150 (PMC7240945; doi:10.3390/metabo10040150)
Supplement: Supplementary file 1 [file metabolites-10-00150-s001.zip › Supplementary Code S1/Asp-Thr/AL7/summary_asp_thr_prot_AL7.txt]

      col
row            opt       mean      median          sd      ci_2.5     ci_97.5
  V15N 0.005336636 0.00279689 0.002747346 0.001646034 0.001083304 0.004594702
  res  0.028100318 0.36373240 0.351696536 0.134288543 0.226296943 0.521628810
