# Supplementary material for: Sink/Source Balance of Leaves Influences Amino Acid Pools and Their Associated Metabolic Fluxes in Winter Oilseed Rape (Brassica napus L.)
Source: Metabolites. 2020 Apr 13;10(4):150. doi: 10.3390/metabo10040150 (PMC7240945; doi:10.3390/metabo10040150)
Supplement: Supplementary file 1 [file metabolites-10-00150-s001.zip › Supplementary Code S1/Asp-Thr/Asp-Thr_summary.xlsx]

## Sheet: asptothr
µmol.g-1DW.min-1	AL15	BL15	CL15	AL11	BL11	CL11	AL7	BL7	CL7	AL3	BL3	CL3
Vthr	0.0196283	0.0211399	0.0166361	0.0057894	0.00489694	0.0204326	0.00533664	0.00499063	0.0133234	0.00570351	0.0022934	0.0094676
res	2.23722	0.191375	4.1742	0.0120616	0.0662528	0.110787	0.0281003	0.0992968	0.011861	0.00430154	0.0743387	0.0276569
nmol.g-1DW.min-1	AL15	BL15	CL15	AL11	BL11	CL11	AL7	BL7	CL7	AL3	BL3	CL3
Vthr	19.6283	21.1399	16.6361	5.7894	4.89694	20.4326	5.33664	4.99063	13.3234	5.7035	2.2934	9.4676
Mean	L15	L11	L7	L3		SE	L15	L11	L7	L3
Vthr	20.3841	10.373	7.88356	5.8215		Vthr	1.66577	6.70641	3.62657	2.43073

## Sheet: Rstat
plant	leaf	Vthr	nmol.g-1DW.min-1
A	L15	19.6283
B	L15	21.1399
C	L15	16.6361
A	L11	5.7894
B	L11	4.89694
C	L11	15.4327
A	L7	5.33664
B	L7	4.99063
C	L7	13.3234
A	L3	5.7035
B	L3	2.2934
C	L3	9.4676
