# Supplementary material for: Sink/Source Balance of Leaves Influences Amino Acid Pools and Their Associated Metabolic Fluxes in Winter Oilseed Rape (Brassica napus L.)
Source: Metabolites. 2020 Apr 13;10(4):150. doi: 10.3390/metabo10040150 (PMC7240945; doi:10.3390/metabo10040150)
Supplement: Supplementary file 1 [file metabolites-10-00150-s001.zip › Supplementary Code S1/Asp-Thr/BL11/fit_input/res_fit_enr_BL11_asp_1.txt]

$anFun
$anFun$`asp_1-M0`
[1] "1-(-0.926468587200621+ (1-(-0.00184919526715713)*t) * ((1/(1 + exp((-68.4047075626699-t)/(2.8548820726723)))) -  (1/(1 + exp((-26.8696696807879-t)/(-10.6050769091707))))))"

$anFun$`asp_1-M1`
[1] "-0.926468587200621+ (1-(-0.00184919526715713)*t) * ((1/(1 + exp((-68.4047075626699-t)/(2.8548820726723)))) -  (1/(1 + exp((-26.8696696807879-t)/(-10.6050769091707)))))"


$sim
  [1] -4.393426e-07  9.509647e-03  1.834970e-02  2.657215e-02  3.422715e-02  4.136229e-02  4.802241e-02  5.424948e-02  6.008260e-02  6.555798e-02  7.070906e-02  7.556659e-02  8.015876e-02  8.451132e-02  8.864778e-02  9.258950e-02  9.635590e-02  9.996458e-02  1.034315e-01  1.067709e-01  1.099960e-01  1.131184e-01  1.161486e-01  1.190963e-01  1.219698e-01  1.247770e-01  1.275247e-01  1.302191e-01  1.328658e-01  1.354698e-01  1.380355e-01  1.405670e-01  1.430679e-01  1.455414e-01  1.479903e-01  1.504173e-01  1.528246e-01  1.552144e-01  1.575885e-01  1.599485e-01  1.622960e-01  1.646322e-01  1.669584e-01  1.692756e-01  1.715848e-01  1.738867e-01  1.761823e-01  1.784721e-01  1.807568e-01  1.830369e-01  1.853129e-01  1.875853e-01  1.898543e-01  1.921205e-01  1.943840e-01  1.966452e-01  1.989042e-01  2.011614e-01  2.034170e-01  2.056710e-01  2.079237e-01  2.101752e-01  2.124256e-01  2.146751e-01  2.169237e-01  2.191716e-01  2.214188e-01  2.236654e-01  2.259114e-01  2.281569e-01  2.304021e-01  2.326468e-01  2.348911e-01  2.371352e-01  2.393790e-01  2.416225e-01  2.438658e-01  2.461090e-01  2.483519e-01  2.505947e-01  2.528373e-01  2.550798e-01  2.573222e-01  2.595645e-01  2.618067e-01  2.640489e-01  2.662909e-01  2.685329e-01  2.707748e-01  2.730167e-01  2.752586e-01  2.775003e-01  2.797421e-01  2.819838e-01  2.842255e-01  2.864672e-01  2.887088e-01  2.909505e-01  2.931921e-01  2.954337e-01

$exp
     [,1]     [,2]      [,3]     [,4]
[1,]    0 0.123939 0.1826757 0.296231
