# Supplementary material for: Sink/Source Balance of Leaves Influences Amino Acid Pools and Their Associated Metabolic Fluxes in Winter Oilseed Rape (Brassica napus L.)
Source: Metabolites. 2020 Apr 13;10(4):150. doi: 10.3390/metabo10040150 (PMC7240945; doi:10.3390/metabo10040150)
Supplement: Supplementary file 1 [file metabolites-10-00150-s001.zip › Supplementary Code S1/Asp-Thr/BL11/fit_input/res_fit_enr_BL11_thr_1.txt]

$anFun
$anFun$`thr_1-M0`
[1] "1-(0.000877368191816561+ (0.379722533181875-(-9.99994740227116)*t) * ((1/(1 + exp((846.142338708765-t)/(69.9904706847667)))) -  (1/(1 + exp((-32.5482617050046-t)/(-5.36610637120333))))))"

$anFun$`thr_1-M1`
[1] "0.000877368191816561+ (0.379722533181875-(-9.99994740227116)*t) * ((1/(1 + exp((846.142338708765-t)/(69.9904706847667)))) -  (1/(1 + exp((-32.5482617050046-t)/(-5.36610637120333)))))"


$sim
  [1]  4.456639e-09 -2.216177e-02 -3.530868e-02 -4.217037e-02 -4.474362e-02 -4.447605e-02 -4.240591e-02 -3.926810e-02 -3.557414e-02 -3.167238e-02 -2.779297e-02 -2.408135e-02 -2.062314e-02 -1.746230e-02 -1.461451e-02 -1.207678e-02 -9.834366e-03 -7.865627e-03 -6.145429e-03 -4.647427e-03 -3.345578e-03 -2.215098e-03 -1.233007e-03 -3.784090e-04  3.674141e-04  1.021035e-03  1.596990e-03  2.107927e-03  2.564783e-03  2.976963e-03  3.352519e-03  3.698318e-03  4.020198e-03  4.323107e-03  4.611236e-03  4.888123e-03  5.156756e-03  5.419657e-03  5.678953e-03  5.936441e-03  6.193642e-03  6.451846e-03  6.712149e-03  6.975488e-03  7.242669e-03  7.514385e-03  7.791243e-03  8.073774e-03  8.362450e-03  8.657692e-03  8.959882e-03  9.269372e-03  9.586486e-03  9.911527e-03  1.024479e-02  1.058654e-02  1.093705e-02  1.129659e-02  1.166540e-02  1.204375e-02  1.243189e-02  1.283006e-02  1.323852e-02  1.365754e-02  1.408736e-02  1.452824e-02  1.498046e-02  1.544427e-02  1.591996e-02  1.640781e-02  1.690809e-02  1.742109e-02  1.794712e-02  1.848646e-02  1.903943e-02  1.960634e-02  2.018751e-02  2.078327e-02  2.139394e-02  2.201987e-02  2.266141e-02  2.331891e-02  2.399273e-02  2.468324e-02  2.539082e-02  2.611586e-02  2.685875e-02  2.761988e-02  2.839969e-02  2.919857e-02  3.001697e-02  3.085532e-02  3.171406e-02  3.259366e-02  3.349458e-02  3.441730e-02  3.536230e-02  3.633008e-02  3.732114e-02  3.833602e-02

$exp
     [,1]         [,2]        [,3]       [,4]
[1,]    0 0.0008654463 0.008807901 0.03833602
