# Supplementary material for: Sink/Source Balance of Leaves Influences Amino Acid Pools and Their Associated Metabolic Fluxes in Winter Oilseed Rape (Brassica napus L.)
Source: Metabolites. 2020 Apr 13;10(4):150. doi: 10.3390/metabo10040150 (PMC7240945; doi:10.3390/metabo10040150)
Supplement: Supplementary file 1 [file metabolites-10-00150-s001.zip › Supplementary Code S1/Asp-Thr/BL11/summary_asp_thr_prot_BL11.txt]

      col
row            opt        mean      median          sd       ci_2.5     ci_97.5
  V15N 0.004896942 0.003490355 0.003248357 0.002760583 0.0005880428 0.006804063
  res  0.066252832 2.582846870 1.984496889 2.469422897 0.5213443787 5.661544328
