# Supplementary material for: Sink/Source Balance of Leaves Influences Amino Acid Pools and Their Associated Metabolic Fluxes in Winter Oilseed Rape (Brassica napus L.)
Source: Metabolites. 2020 Apr 13;10(4):150. doi: 10.3390/metabo10040150 (PMC7240945; doi:10.3390/metabo10040150)
Supplement: Supplementary file 1 [file metabolites-10-00150-s001.zip › Supplementary Code S1/Asp-Thr/BL15/fit_input/res_fit_enr_BL15_asp_1.txt]

$anFun
$anFun$`asp_1-M0`
[1] "1-(-0.984989691408848+ (-1-(0.00232599252534469)*t) * ((1/(1 + exp((-19.4858981745936-t)/(-4.65675819009864)))) -  (1/(1 + exp((-998.121166777185-t)/(36.0687733781263))))))"

$anFun$`asp_1-M1`
[1] "-0.984989691408848+ (-1-(0.00232599252534469)*t) * ((1/(1 + exp((-19.4858981745936-t)/(-4.65675819009864)))) -  (1/(1 + exp((-998.121166777185-t)/(36.0687733781263)))))"


$sim
  [1] 7.985010e-06 6.192903e-03 1.162994e-02 1.648243e-02 2.087919e-02 2.492135e-02 2.868799e-02 3.224084e-02 3.562791e-02 3.888655e-02 4.204572e-02 4.512791e-02 4.815053e-02 5.112705e-02 5.406794e-02 5.698125e-02 5.987325e-02 6.274876e-02 6.561154e-02 6.846446e-02 7.130977e-02 7.414920e-02 7.698407e-02 7.981542e-02 8.264406e-02 8.547060e-02 8.829551e-02 9.111917e-02 9.394185e-02 9.676379e-02 9.958515e-02 1.024061e-01 1.052266e-01 1.080469e-01 1.108670e-01 1.136869e-01 1.165067e-01 1.193264e-01 1.221461e-01 1.249657e-01 1.277852e-01 1.306047e-01 1.334242e-01 1.362436e-01 1.390631e-01 1.418825e-01 1.447019e-01 1.475213e-01 1.503407e-01 1.531601e-01 1.559795e-01 1.587989e-01 1.616183e-01 1.644377e-01 1.672571e-01 1.700765e-01 1.728959e-01 1.757152e-01 1.785346e-01 1.813540e-01 1.841734e-01 1.869928e-01 1.898122e-01 1.926316e-01 1.954509e-01 1.982703e-01 2.010897e-01 2.039091e-01 2.067285e-01 2.095479e-01 2.123672e-01 2.151866e-01 2.180060e-01 2.208254e-01 2.236448e-01 2.264642e-01 2.292836e-01 2.321029e-01 2.349223e-01 2.377417e-01 2.405611e-01 2.433805e-01 2.461999e-01 2.490193e-01 2.518386e-01 2.546580e-01 2.574774e-01 2.602968e-01 2.631162e-01 2.659356e-01 2.687549e-01 2.715743e-01 2.743937e-01 2.772131e-01 2.800325e-01 2.828519e-01 2.856713e-01 2.884906e-01 2.913100e-01 2.941294e-01

$exp
     [,1]       [,2]      [,3]      [,4]
[1,]    0 0.08889159 0.1474386 0.2966393
