# Supplementary material for: Sink/Source Balance of Leaves Influences Amino Acid Pools and Their Associated Metabolic Fluxes in Winter Oilseed Rape (Brassica napus L.)
Source: Metabolites. 2020 Apr 13;10(4):150. doi: 10.3390/metabo10040150 (PMC7240945; doi:10.3390/metabo10040150)
Supplement: Supplementary file 1 [file metabolites-10-00150-s001.zip › Supplementary Code S1/Asp-Thr/BL15/fit_input/res_fit_enr_BL15_thr_1.txt]

$anFun
$anFun$`thr_1-M0`
[1] "1-(0.0182068668590843+ (1-(-4.36590111378737)*t) * ((1/(1 + exp((992.784013110271-t)/(99.9999994059726)))) -  (1/(1 + exp((-23.8397892905304-t)/(-5.98259792798464))))))"

$anFun$`thr_1-M1`
[1] "0.0182068668590843+ (1-(-4.36590111378737)*t) * ((1/(1 + exp((992.784013110271-t)/(99.9999994059726)))) -  (1/(1 + exp((-23.8397892905304-t)/(-5.98259792798464)))))"


$sim
  [1]  2.220446e-16 -7.559577e-02 -1.230946e-01 -1.501075e-01 -1.624534e-01 -1.645400e-01 -1.596720e-01 -1.502998e-01 -1.382165e-01 -1.247131e-01 -1.107007e-01 -9.680532e-02 -8.344093e-02 -7.086588e-02 -5.922581e-02 -4.858617e-02 -3.895666e-02 -3.030943e-02 -2.259254e-02 -1.573967e-02 -9.677196e-03 -4.329052e-03  3.798790e-04  4.521564e-03  8.163451e-03  1.136771e-02  1.419090e-02  1.668395e-02  1.889233e-02  2.085632e-02  2.261143e-02  2.418877e-02  2.561549e-02  2.691519e-02  2.810831e-02  2.921253e-02  3.024305e-02  3.121298e-02  3.213354e-02  3.301435e-02  3.386367e-02  3.468852e-02  3.549494e-02  3.628806e-02  3.707227e-02  3.785134e-02  3.862847e-02  3.940641e-02  4.018752e-02  4.097382e-02  4.176707e-02  4.256878e-02  4.338026e-02  4.420265e-02  4.503698e-02  4.588412e-02  4.674488e-02  4.761996e-02  4.851000e-02  4.941561e-02  5.033732e-02  5.127563e-02  5.223103e-02  5.320395e-02  5.419483e-02  5.520408e-02  5.623210e-02  5.727928e-02  5.834600e-02  5.943265e-02  6.053960e-02  6.166721e-02  6.281587e-02  6.398594e-02  6.517781e-02  6.639184e-02  6.762842e-02  6.888792e-02  7.017074e-02  7.147727e-02  7.280789e-02  7.416301e-02  7.554303e-02  7.694837e-02  7.837944e-02  7.983665e-02  8.132045e-02  8.283125e-02  8.436951e-02  8.593566e-02  8.753016e-02  8.915347e-02  9.080605e-02  9.248839e-02  9.420095e-02  9.594422e-02  9.771871e-02  9.952491e-02  1.013633e-01  1.032345e-01

$exp
     [,1]       [,2]       [,3]      [,4]
[1,]    0 0.01060448 0.04136948 0.1032345
