# Supplementary material for: Sink/Source Balance of Leaves Influences Amino Acid Pools and Their Associated Metabolic Fluxes in Winter Oilseed Rape (Brassica napus L.)
Source: Metabolites. 2020 Apr 13;10(4):150. doi: 10.3390/metabo10040150 (PMC7240945; doi:10.3390/metabo10040150)
Supplement: Supplementary file 1 [file metabolites-10-00150-s001.zip › Supplementary Code S1/Asp-Thr/BL15/summary_asp_thr_prot_BL15.txt]

      col
row           opt       mean     median          sd     ci_2.5    ci_97.5
  V15N 0.02113986 0.01746794 0.01678284 0.003111414 0.01473695 0.02136359
  res  0.19137502 1.03245774 0.56573473 1.320488652 0.06652338 2.79182121
