# Supplementary material for: Sink/Source Balance of Leaves Influences Amino Acid Pools and Their Associated Metabolic Fluxes in Winter Oilseed Rape (Brassica napus L.)
Source: Metabolites. 2020 Apr 13;10(4):150. doi: 10.3390/metabo10040150 (PMC7240945; doi:10.3390/metabo10040150)
Supplement: Supplementary file 1 [file metabolites-10-00150-s001.zip › Supplementary Code S1/Asp-Thr/BL3/fit_input/res_fit_enr_BL3_asp_1.txt]

$anFun
$anFun$`asp_1-M0`
[1] "1-(1-((0.452661919323481)/(1+exp(-(-0.0353479922019027)*(t-(46.8968426815289))))+(0.619795558679922)))"

$anFun$`asp_1-M1`
[1] "1-((0.452661919323481)/(1+exp(-(-0.0353479922019027)*(t-(46.8968426815289))))+(0.619795558679922))"


$sim
  [1] 1.596642e-10 2.645707e-03 5.368244e-03 8.168400e-03 1.104686e-02 1.400420e-02 1.704089e-02 2.015725e-02 2.335351e-02 2.662971e-02 2.998577e-02 3.342147e-02 3.693640e-02 4.053001e-02 4.420154e-02 4.795009e-02 5.177455e-02 5.567364e-02 5.964588e-02 6.368961e-02 6.780296e-02 7.198387e-02 7.623009e-02 8.053917e-02 8.490849e-02 8.933521e-02 9.381635e-02 9.834871e-02 1.029290e-01 1.075536e-01 1.122189e-01 1.169212e-01 1.216565e-01 1.264208e-01 1.312098e-01 1.360195e-01 1.408454e-01 1.456833e-01 1.505286e-01 1.553771e-01 1.602241e-01 1.650653e-01 1.698963e-01 1.747127e-01 1.795101e-01 1.842842e-01 1.890310e-01 1.937463e-01 1.984261e-01 2.030666e-01 2.076642e-01 2.122151e-01 2.167161e-01 2.211639e-01 2.255553e-01 2.298876e-01 2.341580e-01 2.383640e-01 2.425032e-01 2.465736e-01 2.505732e-01 2.545003e-01 2.583533e-01 2.621308e-01 2.658317e-01 2.694550e-01 2.729999e-01 2.764657e-01 2.798521e-01 2.831586e-01 2.863852e-01 2.895319e-01 2.925988e-01 2.955863e-01 2.984946e-01 3.013244e-01 3.040764e-01 3.067511e-01 3.093496e-01 3.118728e-01 3.143216e-01 3.166971e-01 3.190005e-01 3.212331e-01 3.233960e-01 3.254906e-01 3.275183e-01 3.294804e-01 3.313783e-01 3.332136e-01 3.349876e-01 3.367017e-01 3.383576e-01 3.399567e-01 3.415004e-01 3.429902e-01 3.444277e-01 3.458142e-01 3.471512e-01 3.484402e-01

$exp
     [,1]       [,2]     [,3]      [,4]
[1,]    0 0.08822331 0.205371 0.3484402
