# Supplementary material for: Sink/Source Balance of Leaves Influences Amino Acid Pools and Their Associated Metabolic Fluxes in Winter Oilseed Rape (Brassica napus L.)
Source: Metabolites. 2020 Apr 13;10(4):150. doi: 10.3390/metabo10040150 (PMC7240945; doi:10.3390/metabo10040150)
Supplement: Supplementary file 1 [file metabolites-10-00150-s001.zip › Supplementary Code S1/Asp-Thr/BL3/fit_input/res_fit_enr_BL3_thr_1.txt]

$anFun
$anFun$`thr_1-M0`
[1] "1-(1-((0.0234778843109143)/(1+exp(-(-55.0160308897493)*(t-(60.0771733276778))))+(0.976522115689086)))"

$anFun$`thr_1-M1`
[1] "1-((0.0234778843109143)/(1+exp(-(-55.0160308897493)*(t-(60.0771733276778))))+(0.976522115689086))"


$sim
  [1] 2.220446e-16 2.220446e-16 2.220446e-16 2.220446e-16 2.220446e-16 2.220446e-16 2.220446e-16 2.220446e-16 2.220446e-16 2.220446e-16 2.220446e-16 2.220446e-16 2.220446e-16 2.220446e-16 2.220446e-16 2.220446e-16 2.220446e-16 2.220446e-16 2.220446e-16 2.220446e-16 2.220446e-16 2.220446e-16 2.220446e-16 2.220446e-16 2.220446e-16 2.220446e-16 2.220446e-16 2.220446e-16 2.220446e-16 2.220446e-16 2.220446e-16 2.220446e-16 2.220446e-16 2.220446e-16 2.220446e-16 2.220446e-16 2.220446e-16 2.220446e-16 2.220446e-16 2.220446e-16 2.220446e-16 2.220446e-16 2.220446e-16 2.220446e-16 2.220446e-16 2.220446e-16 2.220446e-16 2.220446e-16 2.220446e-16 2.220446e-16 2.347788e-02 2.347788e-02 2.347788e-02 2.347788e-02 2.347788e-02 2.347788e-02 2.347788e-02 2.347788e-02 2.347788e-02 2.347788e-02 2.347788e-02 2.347788e-02 2.347788e-02 2.347788e-02 2.347788e-02 2.347788e-02 2.347788e-02 2.347788e-02 2.347788e-02 2.347788e-02 2.347788e-02 2.347788e-02 2.347788e-02 2.347788e-02 2.347788e-02 2.347788e-02 2.347788e-02 2.347788e-02 2.347788e-02 2.347788e-02 2.347788e-02 2.347788e-02 2.347788e-02 2.347788e-02 2.347788e-02 2.347788e-02 2.347788e-02 2.347788e-02 2.347788e-02 2.347788e-02 2.347788e-02 2.347788e-02 2.347788e-02 2.347788e-02 2.347788e-02 2.347788e-02 2.347788e-02 2.347788e-02 2.347788e-02 2.347788e-02

$exp
     [,1] [,2]        [,3]       [,4]
[1,]    0    0 0.000331564 0.02347788
