# Supplementary material for: Sink/Source Balance of Leaves Influences Amino Acid Pools and Their Associated Metabolic Fluxes in Winter Oilseed Rape (Brassica napus L.)
Source: Metabolites. 2020 Apr 13;10(4):150. doi: 10.3390/metabo10040150 (PMC7240945; doi:10.3390/metabo10040150)
Supplement: Supplementary file 1 [file metabolites-10-00150-s001.zip › Supplementary Code S1/Asp-Thr/BL3/summary_asp_thr_prot_BL3.txt]

      col
row            opt        mean      median          sd       ci_2.5     ci_97.5
  V15N 0.002293403 0.002802692 0.002275625 0.002804806 0.0004595131 0.006041885
  res  0.074338747 0.516514940 0.189383537 0.787626600 0.0096418399 1.579511423
