# Supplementary material for: Sink/Source Balance of Leaves Influences Amino Acid Pools and Their Associated Metabolic Fluxes in Winter Oilseed Rape (Brassica napus L.)
Source: Metabolites. 2020 Apr 13;10(4):150. doi: 10.3390/metabo10040150 (PMC7240945; doi:10.3390/metabo10040150)
Supplement: Supplementary file 1 [file metabolites-10-00150-s001.zip › Supplementary Code S1/Asp-Thr/BL7/fit_input/res_fit_enr_BL7_asp_1.txt]

$anFun
$anFun$`asp_1-M0`
[1] "1-(-0.549772677440095+ (-0.999994672715038-(-0.000450044166402304)*t) * ((1/(1 + exp((-560.134024840548-t)/(-24.2768904971532)))) -  (1/(1 + exp((-14.408585479526-t)/(71.9352570890541))))))"

$anFun$`asp_1-M1`
[1] "-0.549772677440095+ (-0.999994672715038-(-0.000450044166402304)*t) * ((1/(1 + exp((-560.134024840548-t)/(-24.2768904971532)))) -  (1/(1 + exp((-14.408585479526-t)/(71.9352570890541)))))"


$sim
  [1] 0.0001324841 0.0039971781 0.0078497476 0.0116896379 0.0155162999 0.0193291908 0.0231277739 0.0269115192 0.0306799035 0.0344324110 0.0381685328 0.0418877681 0.0455896235 0.0492736140 0.0529392628 0.0565861016 0.0602136707 0.0638215194 0.0674092060 0.0709762981 0.0745223728 0.0780470164 0.0815498252 0.0850304053 0.0884883727 0.0919233535 0.0953349838 0.0987229103 0.1020867898 0.1054262896 0.1087410875 0.1120308718 0.1152953416 0.1185342063 0.1217471862 0.1249340123 0.1280944263 0.1312281803 0.1343350376 0.1374147719 0.1404671674 0.1434920192 0.1464891329 0.1494583246 0.1523994209 0.1553122589 0.1581966860 0.1610525598 0.1638797482 0.1666781292 0.1694475908 0.1721880310 0.1748993573 0.1775814874 0.1802343480 0.1828578757 0.1854520163 0.1880167247 0.1905519650 0.1930577100 0.1955339417 0.1979806502 0.2003978344 0.2027855016 0.2051436671 0.2074723541 0.2097715939 0.2120414254 0.2142818950 0.2164930565 0.2186749707 0.2208277058 0.2229513363 0.2250459440 0.2271116167 0.2291484487 0.2311565405 0.2331359987 0.2350869353 0.2370094684 0.2389037213 0.2407698226 0.2426079062 0.2444181107 0.2462005797 0.2479554612 0.2496829079 0.2513830766 0.2530561282 0.2547022277 0.2563215437 0.2579142487 0.2594805184 0.2610205319 0.2625344717 0.2640225228 0.2654848737 0.2669217151 0.2683332405 0.2697196459

$exp
     [,1]       [,2]      [,3]      [,4]
[1,]    0 0.09118876 0.1680672 0.2696938
