# Supplementary material for: Sink/Source Balance of Leaves Influences Amino Acid Pools and Their Associated Metabolic Fluxes in Winter Oilseed Rape (Brassica napus L.)
Source: Metabolites. 2020 Apr 13;10(4):150. doi: 10.3390/metabo10040150 (PMC7240945; doi:10.3390/metabo10040150)
Supplement: Supplementary file 1 [file metabolites-10-00150-s001.zip › Supplementary Code S1/Asp-Thr/BL7/fit_input/res_fit_enr_BL7_thr_1.txt]

$anFun
$anFun$`thr_1-M0`
[1] "1-(3.91301169906078e-07+ (0.986299247298824-(-9.97722845380171)*t) * ((1/(1 + exp((-711.973906733393-t)/(49.4910434256303)))) -  (1/(1 + exp((423.031388824704-t)/(-28.3048645532915))))))"

$anFun$`thr_1-M1`
[1] "3.91301169906078e-07+ (0.986299247298824-(-9.97722845380171)*t) * ((1/(1 + exp((-711.973906733393-t)/(49.4910434256303)))) -  (1/(1 + exp((423.031388824704-t)/(-28.3048645532915)))))"


$sim
  [1]  1.523484e-07 -2.413837e-06 -4.300126e-06 -5.494781e-06 -5.984320e-06 -5.753451e-06 -4.785008e-06 -3.059877e-06 -5.569171e-07  2.747117e-06  6.877665e-06  1.186245e-05  1.773158e-05  2.451764e-05  3.225582e-05  4.098403e-05  5.074299e-05  6.157639e-05  7.353104e-05  8.665697e-05  1.010076e-04  1.166400e-04  1.336148e-04  1.519967e-04  1.718544e-04  1.932609e-04  2.162938e-04  2.410353e-04  2.675726e-04  2.959982e-04  3.264099e-04  3.589114e-04  3.936124e-04  4.306287e-04  4.700830e-04  5.121050e-04  5.568314e-04  6.044069e-04  6.549843e-04  7.087246e-04  7.657979e-04  8.263838e-04  8.906714e-04  9.588606e-04  1.031162e-03  1.107797e-03  1.189000e-03  1.275017e-03  1.366108e-03  1.462547e-03  1.564622e-03  1.672637e-03  1.786911e-03  1.907781e-03  2.035602e-03  2.170747e-03  2.313608e-03  2.464600e-03  2.624157e-03  2.792737e-03  2.970823e-03  3.158920e-03  3.357564e-03  3.567314e-03  3.788762e-03  4.022527e-03  4.269264e-03  4.529658e-03  4.804432e-03  5.094345e-03  5.400196e-03  5.722824e-03  6.063113e-03  6.421989e-03  6.800428e-03  7.199456e-03  7.620149e-03  8.063642e-03  8.531124e-03  9.023845e-03  9.543122e-03  1.009034e-02  1.066694e-02  1.127445e-02  1.191448e-02  1.258871e-02  1.329891e-02  1.404693e-02  1.483473e-02  1.566437e-02  1.653798e-02  1.745784e-02  1.842632e-02  1.944591e-02  2.051924e-02  2.164906e-02  2.283826e-02  2.408988e-02  2.540709e-02  2.679326e-02

$exp
     [,1]        [,2]       [,3]       [,4]
[1,]    0 0.000184423 0.00151574 0.02679367
