# Supplementary material for: Sink/Source Balance of Leaves Influences Amino Acid Pools and Their Associated Metabolic Fluxes in Winter Oilseed Rape (Brassica napus L.)
Source: Metabolites. 2020 Apr 13;10(4):150. doi: 10.3390/metabo10040150 (PMC7240945; doi:10.3390/metabo10040150)
Supplement: Supplementary file 1 [file metabolites-10-00150-s001.zip › Supplementary Code S1/Asp-Thr/BL7/summary_asp_thr_prot_BL7.txt]

      col
row            opt        mean    median         sd      ci_2.5     ci_97.5
  V15N 0.004990626 0.003824195 0.0029453 0.00381134 0.000462441 0.008680072
  res  0.099296830 2.064897973 1.8427677 1.37709644 0.716994744 3.790422619
