# Supplementary material for: Sink/Source Balance of Leaves Influences Amino Acid Pools and Their Associated Metabolic Fluxes in Winter Oilseed Rape (Brassica napus L.)
Source: Metabolites. 2020 Apr 13;10(4):150. doi: 10.3390/metabo10040150 (PMC7240945; doi:10.3390/metabo10040150)
Supplement: Supplementary file 1 [file metabolites-10-00150-s001.zip › Supplementary Code S1/Asp-Thr/CL11/fit_input/res_fit_enr_CL11_asp_1.txt]

$anFun
$anFun$`asp_1-M0`
[1] "1-(1-((0.348581829367617)/(1+exp(-(-0.0280473057936139)*(t-(46.868181150733))))+(0.725168157409825)))"

$anFun$`asp_1-M1`
[1] "1-((0.348581829367617)/(1+exp(-(-0.0280473057936139)*(t-(46.868181150733))))+(0.725168157409825))"


$sim
  [1] 5.539429e-05 2.052656e-03 4.088655e-03 6.163318e-03 8.276526e-03 1.042811e-02 1.261784e-02 1.484544e-02 1.711059e-02 1.941291e-02 2.175194e-02 2.412719e-02 2.653811e-02 2.898408e-02 3.146443e-02 3.397842e-02 3.652526e-02 3.910410e-02 4.171403e-02 4.435408e-02 4.702321e-02 4.972036e-02 5.244437e-02 5.519405e-02 5.796816e-02 6.076540e-02 6.358443e-02 6.642384e-02 6.928222e-02 7.215808e-02 7.504990e-02 7.795613e-02 8.087519e-02 8.380547e-02 8.674533e-02 8.969311e-02 9.264714e-02 9.560572e-02 9.856714e-02 1.015297e-01 1.044917e-01 1.074514e-01 1.104071e-01 1.133572e-01 1.162999e-01 1.192335e-01 1.221565e-01 1.250672e-01 1.279639e-01 1.308453e-01 1.337096e-01 1.365555e-01 1.393815e-01 1.421861e-01 1.449681e-01 1.477260e-01 1.504587e-01 1.531649e-01 1.558435e-01 1.584933e-01 1.611134e-01 1.637026e-01 1.662602e-01 1.687852e-01 1.712768e-01 1.737343e-01 1.761570e-01 1.785441e-01 1.808953e-01 1.832098e-01 1.854874e-01 1.877275e-01 1.899299e-01 1.920942e-01 1.942202e-01 1.963077e-01 1.983565e-01 2.003667e-01 2.023381e-01 2.042707e-01 2.061646e-01 2.080199e-01 2.098367e-01 2.116152e-01 2.133556e-01 2.150581e-01 2.167230e-01 2.183506e-01 2.199412e-01 2.214952e-01 2.230130e-01 2.244949e-01 2.259415e-01 2.273531e-01 2.287302e-01 2.300733e-01 2.313829e-01 2.326595e-01 2.339036e-01 2.351158e-01

$exp
     [,1]      [,2]      [,3]      [,4]
[1,]    0 0.0601629 0.1321813 0.2351607
