# Supplementary material for: Sink/Source Balance of Leaves Influences Amino Acid Pools and Their Associated Metabolic Fluxes in Winter Oilseed Rape (Brassica napus L.)
Source: Metabolites. 2020 Apr 13;10(4):150. doi: 10.3390/metabo10040150 (PMC7240945; doi:10.3390/metabo10040150)
Supplement: Supplementary file 1 [file metabolites-10-00150-s001.zip › Supplementary Code S1/Asp-Thr/CL11/fit_input/res_fit_enr_CL11_thr_1.txt]

$anFun
$anFun$`thr_1-M0`
[1] "1-(0.00022066335586158+ (0.99986460821174-(-9.99999973155331)*t) * ((1/(1 + exp((-730.244045007267-t)/(-99.9659058552401)))) -  (1/(1 + exp((-544.383385439582-t)/(-75.2893026722275))))))"

$anFun$`thr_1-M1`
[1] "0.00022066335586158+ (0.99986460821174-(-9.99999973155331)*t) * ((1/(1 + exp((-730.244045007267-t)/(-99.9659058552401)))) -  (1/(1 + exp((-544.383385439582-t)/(-75.2893026722275)))))"


$sim
  [1]  0.0001688392 -0.0004140546 -0.0009153279 -0.0013380705 -0.0016852887 -0.0019599067 -0.0021647688 -0.0023026409 -0.0023762130 -0.0023881001 -0.0023408447 -0.0022369181 -0.0020787221 -0.0018685908 -0.0016087921 -0.0013015290 -0.0009489418 -0.0005531090 -0.0001160489  0.0003602788  0.0008739717  0.0014231834  0.0020061221  0.0026210491  0.0032662777  0.0039401721  0.0046411458  0.0053676607  0.0061182255  0.0068913953  0.0076857697  0.0084999919  0.0093327481  0.0101827657  0.0110488129  0.0119296971  0.0128242647  0.0137313992  0.0146500210  0.0155790861  0.0165175852  0.0174645431  0.0184190176  0.0193800984  0.0203469070  0.0213185951  0.0222943445  0.0232733657  0.0242548976  0.0252382065  0.0262225856  0.0272073541  0.0281918566  0.0291754625  0.0301575651  0.0311375812  0.0321149504  0.0330891344  0.0340596166  0.0350259012  0.0359875129  0.0369439964  0.0378949154  0.0388398526  0.0397784090  0.0407102031  0.0416348707  0.0425520646  0.0434614537  0.0443627226  0.0452555714  0.0461397152  0.0470148835  0.0478808199  0.0487372815  0.0495840391  0.0504208758  0.0512475875  0.0520639823  0.0528698799  0.0536651113  0.0544495188  0.0552229552  0.0559852838  0.0567363778  0.0574761204  0.0582044040  0.0589211302  0.0596262096  0.0603195611  0.0610011121  0.0616707978  0.0623285614  0.0629743535  0.0636081318  0.0642298613  0.0648395133  0.0654370662  0.0660225042  0.0665958179

$exp
     [,1]        [,2]       [,3]       [,4]
[1,]    0 0.004313096 0.02516908 0.06676695
