# Supplementary material for: Sink/Source Balance of Leaves Influences Amino Acid Pools and Their Associated Metabolic Fluxes in Winter Oilseed Rape (Brassica napus L.)
Source: Metabolites. 2020 Apr 13;10(4):150. doi: 10.3390/metabo10040150 (PMC7240945; doi:10.3390/metabo10040150)
Supplement: Supplementary file 1 [file metabolites-10-00150-s001.zip › Supplementary Code S1/Asp-Thr/CL11/summary_asp_thr_prot_CL11.txt]

      col
row          opt       mean     median          sd     ci_2.5   ci_97.5
  V15N 0.0204326 0.02948438 0.03073381 0.006804145 0.02100855 0.0358362
  res  0.1107871 0.96990986 0.77198426 0.656924000 0.45562399 1.8206692
