# Supplementary material for: Sink/Source Balance of Leaves Influences Amino Acid Pools and Their Associated Metabolic Fluxes in Winter Oilseed Rape (Brassica napus L.)
Source: Metabolites. 2020 Apr 13;10(4):150. doi: 10.3390/metabo10040150 (PMC7240945; doi:10.3390/metabo10040150)
Supplement: Supplementary file 1 [file metabolites-10-00150-s001.zip › Supplementary Code S1/Asp-Thr/CL15/summary_asp_thr_prot_CL15.txt]

      col
row           opt       mean     median          sd    ci_2.5    ci_97.5
  V15N 0.01663608 0.01503439 0.01501593 0.003687221 0.0117011 0.01839906
  res  4.17419873 1.90902903 1.37144330 2.155874307 0.1327958 4.59915800
