# Supplementary material for: Sink/Source Balance of Leaves Influences Amino Acid Pools and Their Associated Metabolic Fluxes in Winter Oilseed Rape (Brassica napus L.)
Source: Metabolites. 2020 Apr 13;10(4):150. doi: 10.3390/metabo10040150 (PMC7240945; doi:10.3390/metabo10040150)
Supplement: Supplementary file 1 [file metabolites-10-00150-s001.zip › Supplementary Code S1/Asp-Thr/CL3/fit_input/res_fit_enr_CL3_asp_1.txt]

$anFun
$anFun$`asp_1-M0`
[1] "1-(-0.337403343416197+ (-0.999976791264707-(-0.000634160154778031)*t) * ((1/(1 + exp((67.2525606834481-t)/(-99.9999971062449)))) -  (1/(1 + exp((357.139932298524-t)/(-12.1702357469898))))))"

$anFun$`asp_1-M1`
[1] "-0.337403343416197+ (-0.999976791264707-(-0.000634160154778031)*t) * ((1/(1 + exp((67.2525606834481-t)/(-99.9999971062449)))) -  (1/(1 + exp((357.139932298524-t)/(-12.1702357469898)))))"


$sim
  [1] 0.0005203553 0.0029756725 0.0054373128 0.0079051121 0.0103789040 0.0128585197 0.0153437887 0.0178345382 0.0203305934 0.0228317776 0.0253379120 0.0278488160 0.0303643070 0.0328842006 0.0354083107 0.0379364492 0.0404684267 0.0430040516 0.0455431310 0.0480854704 0.0506308736 0.0531791431 0.0557300799 0.0582834835 0.0608391523 0.0633968831 0.0659564717 0.0685177126 0.0710803993 0.0736443242 0.0762092785 0.0787750526 0.0813414361 0.0839082176 0.0864751849 0.0890421251 0.0916088248 0.0941750697 0.0967406452 0.0993053361 0.1018689269 0.1044312016 0.1069919439 0.1095509374 0.1121079654 0.1146628111 0.1172152578 0.1197650887 0.1223120870 0.1248560362 0.1273967201 0.1299339224 0.1324674275 0.1349970200 0.1375224851 0.1400436084 0.1425601762 0.1450719754 0.1475787936 0.1500804192 0.1525766415 0.1550672506 0.1575520376 0.1600307946 0.1625033149 0.1649693929 0.1674288240 0.1698814051 0.1723269344 0.1747652114 0.1771960370 0.1796192137 0.1820345455 0.1844418379 0.1868408981 0.1892315352 0.1916135597 0.1939867842 0.1963510229 0.1987060922 0.2010518102 0.2033879972 0.2057144752 0.2080310687 0.2103376040 0.2126339098 0.2149198168 0.2171951582 0.2194597692 0.2217134875 0.2239561532 0.2261876087 0.2284076989 0.2306162709 0.2328131748 0.2349982627 0.2371713895 0.2393324127 0.2414811925 0.2436175913

$exp
     [,1]       [,2]      [,3]      [,4]
[1,]    0 0.06374889 0.1255599 0.2436767
