# Supplementary material for: Sink/Source Balance of Leaves Influences Amino Acid Pools and Their Associated Metabolic Fluxes in Winter Oilseed Rape (Brassica napus L.)
Source: Metabolites. 2020 Apr 13;10(4):150. doi: 10.3390/metabo10040150 (PMC7240945; doi:10.3390/metabo10040150)
Supplement: Supplementary file 1 [file metabolites-10-00150-s001.zip › Supplementary Code S1/Asp-Thr/CL3/fit_input/res_fit_enr_CL3_thr_1.txt]

$anFun
$anFun$`thr_1-M0`
[1] "1-(0.000789804204600283+ (0.564468675312175-(-4.6436366442642)*t) * ((1/(1 + exp((627.025050904252-t)/(52.3655755910214)))) -  (1/(1 + exp((-39.7311647427576-t)/(-6.0510743237473))))))"

$anFun$`thr_1-M1`
[1] "0.000789804204600283+ (0.564468675312175-(-4.6436366442642)*t) * ((1/(1 + exp((627.025050904252-t)/(52.3655755910214)))) -  (1/(1 + exp((-39.7311647427576-t)/(-6.0510743237473)))))"


$sim
  [1]  1.338739e-08 -6.296291e-03 -1.026782e-02 -1.254836e-02 -1.361845e-02 -1.384004e-02 -1.348361e-02 -1.274937e-02 -1.178387e-02 -1.069283e-02 -9.551120e-03 -8.410490e-03 -7.305463e-03 -6.257891e-03 -5.280410e-03 -4.379061e-03 -3.555265e-03 -2.807295e-03 -2.131371e-03 -1.522455e-03 -9.748301e-04 -4.825083e-04 -3.951212e-05  3.599358e-04  7.212935e-04  1.049630e-03  1.349592e-03  1.625394e-03  1.880830e-03  2.119290e-03  2.343790e-03  2.557000e-03  2.761276e-03  2.958694e-03  3.151079e-03  3.340035e-03  3.526972e-03  3.713128e-03  3.899597e-03  4.087343e-03  4.277222e-03  4.469996e-03  4.666345e-03  4.866886e-03  5.072173e-03  5.282717e-03  5.498987e-03  5.721420e-03  5.950424e-03  6.186389e-03  6.429684e-03  6.680668e-03  6.939687e-03  7.207082e-03  7.483188e-03  7.768338e-03  8.062865e-03  8.367101e-03  8.681383e-03  9.006049e-03  9.341442e-03  9.687912e-03  1.004582e-02  1.041551e-02  1.079738e-02  1.119179e-02  1.159913e-02  1.201980e-02  1.245421e-02  1.290278e-02  1.336594e-02  1.384413e-02  1.433780e-02  1.484741e-02  1.537345e-02  1.591641e-02  1.647680e-02  1.705512e-02  1.765192e-02  1.826775e-02  1.890317e-02  1.955877e-02  2.023513e-02  2.093287e-02  2.165262e-02  2.239503e-02  2.316078e-02  2.395053e-02  2.476501e-02  2.560492e-02  2.647103e-02  2.736409e-02  2.828489e-02  2.923424e-02  3.021297e-02  3.122194e-02  3.226204e-02  3.333415e-02  3.443921e-02  3.557818e-02

$exp
     [,1]         [,2]        [,3]       [,4]
[1,]    0 0.0009703838 0.006307119 0.03557818
