# Supplementary material for: Sink/Source Balance of Leaves Influences Amino Acid Pools and Their Associated Metabolic Fluxes in Winter Oilseed Rape (Brassica napus L.)
Source: Metabolites. 2020 Apr 13;10(4):150. doi: 10.3390/metabo10040150 (PMC7240945; doi:10.3390/metabo10040150)
Supplement: Supplementary file 1 [file metabolites-10-00150-s001.zip › Supplementary Code S1/Asp-Thr/CL3/fit_subnet_fitthr/res.txt]

$params_ini
$params_ini$kp
V15N 
   1 

$params_ini$meta_conc
   asp    thr 
1.0000 3.6975 


$chi2
$chi2$`khi2 value`
[1] 0.02765691

$chi2$`data points`
[1] 4

$chi2$`fitted parameters`
[1] 1

$chi2$`degrees of freedom`
[1] 3

$chi2$`khi2 reduced value`
[1] 0.009218972

$chi2$`p-value, i.e. P(X^2<=value)`
[1] 0.001213176

$chi2$conclusion
[1] "At level of 95% confidence, the model fits the data good enough with respect to the provided measurement SD."


$net
$net$rxn
$net$rxn$r1
$net$rxn$r1$R
[1] "asp" "thr"

$net$rxn$r1$C
[1] -1  1

$net$rxn$r1$E
[1] "V15N"

$net$rxn$r1$T
[1] "A" "A"


$net$rxn$rout
$net$rxn$rout$R
[1] "thr"

$net$rxn$rout$C
[1] -1

$net$rxn$rout$E
[1] "V15N"

$net$rxn$rout$T
[1] "A"


$net$i_mat
6 x 6 sparse Matrix of class "dtCMatrix"
          fluxomer
EMU        r1_asp_1-M0 r1_asp_1-M1 rout_thr_1-M0 rout_thr_1-M1 r1 rout
  asp_1-M0           .           .             .             .  .    .
  asp_1-M1           .           .             .             .  .    .
  thr_1-M0           1           .            -1             .  .    .
  thr_1-M1           .           1             .            -1  .    .
  asp                .           .             .             .  .    .
  thr                .           .             .             .  1   -1

$net$s_mat
2 x 2 sparse Matrix of class "dtCMatrix"
     flux
meta  r1 rout
  asp  .    .
  thr  1   -1

$net$m_map
2 x 6 sparse Matrix of class "dgCMatrix"
     EMU
meta  asp_1-M0 asp_1-M1 thr_1-M0 thr_1-M1 asp thr
  asp        .        .        .        .   1   .
  thr        .        .        .        .   .   1

$net$e_map
2 x 6 sparse Matrix of class "dgCMatrix"
       EMU
meta    asp_1-M0 asp_1-M1 thr_1-M0 thr_1-M1 asp thr
  asp_1        .        1        .        .   .   .
  thr_1        .        .        .        1   .   .

$net$f_map
2 x 6 sparse Matrix of class "dgCMatrix"
       EMU
meta    asp_1-M0 asp_1-M1 thr_1-M0 thr_1-M1 asp thr
  asp_1        1        1        .        .   .   .
  thr_1        .        .        1        1   .   .

$net$meas
$net$meas[[1]]
$net$meas[[1]]$name
[1] "thr"


$net$i_rows_info
[1] "asp" "asp" "thr" "thr" "asp" "thr"

$net$i_cols_info
$net$i_cols_info$flx
[1] "r1"   "r1"   "rout" "rout" "r1"   "rout"

$net$i_cols_info$m
  [,1]  [,2]  [,3]  [,4]  [,5]  [,6] 
1 "asp" "asp" "thr" "thr" "asp" "thr"
  "0"   "0"   "0"   "0"   "thr" "0"  

$net$i_cols_info$i
  [,1]       [,2]       [,3]       [,4]       [,5]  [,6] 
1 "asp_1-M0" "asp_1-M1" "thr_1-M0" "thr_1-M1" "asp" "thr"
  "0"        "0"        "0"        "0"        "thr" "0"  

$net$i_cols_info$i_filled
   [,1]  [,2]  [,3]  [,4] [,5]  [,6]
1  TRUE  TRUE  TRUE  TRUE TRUE  TRUE
  FALSE FALSE FALSE FALSE TRUE FALSE


$net$eq
[1] "r1=V15N"   "rout=V15N"

$net$add_eq
NULL

$net$min_meas
[1] "asp_1-M0" "asp_1-M1"

$net$fixed
$net$fixed$`in`
[1] "asp"

$net$fixed$out
character(0)

$net$fixed$user
[1] "asp"


$net$version
[1] "2.0.0"


$result
$result$par
       V15N 
0.009467596 

$result$lastp
         V15N 
-1.318794e-08 

$result$hci
       V15N 
0.001777175 

$result$ci_p
[1] 0.95

$result$sd_res
[1] 0.09601548

$result$laststep
         V15N 
-1.318794e-08 

$result$normp
[1] 1.318794e-08

$result$res
[1]  0.00000000  0.06907223  0.14431482 -0.04537815

$result$prevres
[1]  0.00000000  0.06907238  0.14431543 -0.04537597

$result$jacobian
          [,1]
[1,]   0.00000
[2,]  12.11615
[3,]  46.14216
[4,] 165.18715

$result$retres
$result$retres$res
[1]  0.00000000  0.06907238  0.14431543 -0.04537597

$result$retres$sim
[1] 0.000000000 0.002351832 0.009193427 0.034670659

$result$retres$sim_all
$result$retres$sim_all$an_fun
$result$retres$sim_all$an_fun$`asp_1-M0`
[1] "1-(-0.337403343416197+ (-0.999976791264707-(-0.000634160154778031)*t) * ((1/(1 + exp((67.2525606834481-t)/(-99.9999971062449)))) -  (1/(1 + exp((357.139932298524-t)/(-12.1702357469898))))))"

$result$retres$sim_all$an_fun$`asp_1-M1`
[1] "-0.337403343416197+ (-0.999976791264707-(-0.000634160154778031)*t) * ((1/(1 + exp((67.2525606834481-t)/(-99.9999971062449)))) -  (1/(1 + exp((357.139932298524-t)/(-12.1702357469898)))))"


$result$retres$sim_all$times
[1]   0  30  60 120

$result$retres$sim_all$sim
      asp_1-M0     asp_1-M1 thr_1-M0    thr_1-M1 asp    thr
[1,] 0.9994796 0.0005203553 3.697500 0.000000000   1 3.6975
[2,] 0.9372427 0.0627572682 3.688804 0.008695897   1 3.6975
[3,] 0.8738732 0.1261267998 3.663507 0.033992697   1 3.6975
[4,] 0.7563824 0.2436175913 3.569305 0.128194762   1 3.6975

$result$retres$sim_all$metabolites
     asp    thr
[1,]   1 3.6975
[2,]   1 3.6975
[3,]   1 3.6975
[4,]   1 3.6975

$result$retres$sim_all$isotopologues
      asp_1-M0     asp_1-M1  thr_1-M0    thr_1-M1
[1,] 0.9994796 0.0005203553 1.0000000 0.000000000
[2,] 0.9372427 0.0627572682 0.9976482 0.002351832
[3,] 0.8738732 0.1261267998 0.9908066 0.009193427
[4,] 0.7563824 0.2436175913 0.9653293 0.034670659

$result$retres$sim_all$enrichments
            asp_1       thr_1
[1,] 0.0005203553 0.000000000
[2,] 0.0627572682 0.002351832
[3,] 0.1261267998 0.009193427
[4,] 0.2436175913 0.034670659

$result$retres$sim_all$flx
             r1       rout
[1,] 0.00946761 0.00946761
[2,] 0.00946761 0.00946761
[3,] 0.00946761 0.00946761
[4,] 0.00946761 0.00946761


$result$it
[1] 5

$result$btit
[1] 0

$result$history
NULL

$result$error
[1] 0

$result$mes
[1] ""


$constraints
$constraints$u
              V15N
V15N <= 100     -1
V15N >= 1e-06    1

$constraints$co
  V15N <= 100 V15N >= 1e-06 
       -1e+02         1e-06 


$sens
$sens$summary
      col
row            opt        mean      median          sd      ci_2.5  ci_97.5
  V15N 0.009467596 0.006897898 0.006697662 0.004223126 0.002779193 0.011357
  res  0.027656915 1.713812959 0.996795025 2.096677951 0.134164933 4.512391

$sens$sim
, , 1

     isotopologue
time  asp_1 thr_1
  0      NA    NA
  30     NA    NA
  60     NA    NA
  120    NA    NA

, , 2

     isotopologue
time  asp_1 thr_1
  0      NA    NA
  30     NA    NA
  60     NA    NA
  120    NA    NA

, , 3

     isotopologue
time  asp_1 thr_1
  0      NA    NA
  30     NA    NA
  60     NA    NA
  120    NA    NA

, , 4

     isotopologue
time  asp_1 thr_1
  0      NA    NA
  30     NA    NA
  60     NA    NA
  120    NA    NA


$sens$par
      par
r             V15N        res
  [1,] 0.009368791 0.08291194
  [2,] 0.002678057 1.22730487
  [3,] 0.004026533 0.76628518
  [4,] 0.011518209 4.77874985
