# Supplementary material for: Sink/Source Balance of Leaves Influences Amino Acid Pools and Their Associated Metabolic Fluxes in Winter Oilseed Rape (Brassica napus L.)
Source: Metabolites. 2020 Apr 13;10(4):150. doi: 10.3390/metabo10040150 (PMC7240945; doi:10.3390/metabo10040150)
Supplement: Supplementary file 1 [file metabolites-10-00150-s001.zip › Supplementary Code S1/Asp-Thr/CL3/summary_asp_thr_prot_CL3.txt]

      col
row            opt        mean      median          sd      ci_2.5  ci_97.5
  V15N 0.009467596 0.006897898 0.006697662 0.004223126 0.002779193 0.011357
  res  0.027656915 1.713812959 0.996795025 2.096677951 0.134164933 4.512391
