# Supplementary material for: Sink/Source Balance of Leaves Influences Amino Acid Pools and Their Associated Metabolic Fluxes in Winter Oilseed Rape (Brassica napus L.)
Source: Metabolites. 2020 Apr 13;10(4):150. doi: 10.3390/metabo10040150 (PMC7240945; doi:10.3390/metabo10040150)
Supplement: Supplementary file 1 [file metabolites-10-00150-s001.zip › Supplementary Code S1/Asp-Thr/CL7/fit_input/res_fit_enr_CL7_thr_1.txt]

$anFun
$anFun$`thr_1-M0`
[1] "1-(0.00208713947684065+ (0.991881993550135-(-2.43810544901913)*t) * ((1/(1 + exp((989.155599704999-t)/(96.3286987263929)))) -  (1/(1 + exp((-50.2864497848984-t)/(-8.18289985036598))))))"

$anFun$`thr_1-M1`
[1] "0.00208713947684065+ (0.991881993550135-(-2.43810544901913)*t) * ((1/(1 + exp((989.155599704999-t)/(96.3286987263929)))) -  (1/(1 + exp((-50.2864497848984-t)/(-8.18289985036598)))))"


$sim
  [1]  5.786512e-12 -5.056584e-03 -8.651543e-03 -1.108801e-02 -1.261351e-02 -1.342946e-02 -1.369914e-02 -1.355431e-02 -1.310080e-02 -1.242312e-02 -1.158832e-02 -1.064916e-02 -9.646806e-03 -8.612998e-03 -7.571854e-03 -6.541376e-03 -5.534668e-03 -4.560944e-03 -3.626348e-03 -2.734622e-03 -1.887651e-03 -1.085899e-03 -3.287664e-04  3.851314e-04  1.057735e-03  1.691365e-03  2.288582e-03  2.852078e-03  3.384592e-03  3.888851e-03  4.367522e-03  4.823175e-03  5.258267e-03  5.675122e-03  6.075925e-03  6.462717e-03  6.837395e-03  7.201717e-03  7.557304e-03  7.905649e-03  8.248119e-03  8.585970e-03  8.920349e-03  9.252303e-03  9.582790e-03  9.912682e-03  1.024278e-02  1.057380e-02  1.090641e-02  1.124123e-02  1.157879e-02  1.191962e-02  1.226418e-02  1.261290e-02  1.296618e-02  1.332438e-02  1.368784e-02  1.405689e-02  1.443182e-02  1.481292e-02  1.520043e-02  1.559463e-02  1.599574e-02  1.640398e-02  1.681959e-02  1.724278e-02  1.767373e-02  1.811267e-02  1.855977e-02  1.901524e-02  1.947925e-02  1.995200e-02  2.043366e-02  2.092443e-02  2.142448e-02  2.193400e-02  2.245316e-02  2.298215e-02  2.352115e-02  2.407034e-02  2.462992e-02  2.520005e-02  2.578094e-02  2.637278e-02  2.697574e-02  2.759004e-02  2.821586e-02  2.885340e-02  2.950287e-02  3.016446e-02  3.083839e-02  3.152486e-02  3.222409e-02  3.293628e-02  3.366167e-02  3.440046e-02  3.515289e-02  3.591919e-02  3.669958e-02  3.749430e-02

$exp
     [,1]        [,2]       [,3]      [,4]
[1,]    0 0.001536475 0.01140963 0.0374943
