# Supplementary material for: Sink/Source Balance of Leaves Influences Amino Acid Pools and Their Associated Metabolic Fluxes in Winter Oilseed Rape (Brassica napus L.)
Source: Metabolites. 2020 Apr 13;10(4):150. doi: 10.3390/metabo10040150 (PMC7240945; doi:10.3390/metabo10040150)
Supplement: Supplementary file 1 [file metabolites-10-00150-s001.zip › Supplementary Code S1/Asp-Thr/CL7/fit_subnet_fitthr/res.txt]

$params_ini
$params_ini$kp
V15N 
   1 

$params_ini$meta_conc
   asp    thr 
1.0000 3.7575 


$chi2
$chi2$`khi2 value`
[1] 0.01186099

$chi2$`data points`
[1] 4

$chi2$`fitted parameters`
[1] 1

$chi2$`degrees of freedom`
[1] 3

$chi2$`khi2 reduced value`
[1] 0.003953662

$chi2$`p-value, i.e. P(X^2<=value)`
[1] 0.0003423381

$chi2$conclusion
[1] "At level of 95% confidence, the model fits the data good enough with respect to the provided measurement SD."


$net
$net$rxn
$net$rxn$r1
$net$rxn$r1$R
[1] "asp" "thr"

$net$rxn$r1$C
[1] -1  1

$net$rxn$r1$E
[1] "V15N"

$net$rxn$r1$T
[1] "A" "A"


$net$rxn$rout
$net$rxn$rout$R
[1] "thr"

$net$rxn$rout$C
[1] -1

$net$rxn$rout$E
[1] "V15N"

$net$rxn$rout$T
[1] "A"


$net$i_mat
6 x 6 sparse Matrix of class "dtCMatrix"
          fluxomer
EMU        r1_asp_1-M0 r1_asp_1-M1 rout_thr_1-M0 rout_thr_1-M1 r1 rout
  asp_1-M0           .           .             .             .  .    .
  asp_1-M1           .           .             .             .  .    .
  thr_1-M0           1           .            -1             .  .    .
  thr_1-M1           .           1             .            -1  .    .
  asp                .           .             .             .  .    .
  thr                .           .             .             .  1   -1

$net$s_mat
2 x 2 sparse Matrix of class "dtCMatrix"
     flux
meta  r1 rout
  asp  .    .
  thr  1   -1

$net$m_map
2 x 6 sparse Matrix of class "dgCMatrix"
     EMU
meta  asp_1-M0 asp_1-M1 thr_1-M0 thr_1-M1 asp thr
  asp        .        .        .        .   1   .
  thr        .        .        .        .   .   1

$net$e_map
2 x 6 sparse Matrix of class "dgCMatrix"
       EMU
meta    asp_1-M0 asp_1-M1 thr_1-M0 thr_1-M1 asp thr
  asp_1        .        1        .        .   .   .
  thr_1        .        .        .        1   .   .

$net$f_map
2 x 6 sparse Matrix of class "dgCMatrix"
       EMU
meta    asp_1-M0 asp_1-M1 thr_1-M0 thr_1-M1 asp thr
  asp_1        1        1        .        .   .   .
  thr_1        .        .        1        1   .   .

$net$meas
$net$meas[[1]]
$net$meas[[1]]$name
[1] "thr"


$net$i_rows_info
[1] "asp" "asp" "thr" "thr" "asp" "thr"

$net$i_cols_info
$net$i_cols_info$flx
[1] "r1"   "r1"   "rout" "rout" "r1"   "rout"

$net$i_cols_info$m
  [,1]  [,2]  [,3]  [,4]  [,5]  [,6] 
1 "asp" "asp" "thr" "thr" "asp" "thr"
  "0"   "0"   "0"   "0"   "thr" "0"  

$net$i_cols_info$i
  [,1]       [,2]       [,3]       [,4]       [,5]  [,6] 
1 "asp_1-M0" "asp_1-M1" "thr_1-M0" "thr_1-M1" "asp" "thr"
  "0"        "0"        "0"        "0"        "thr" "0"  

$net$i_cols_info$i_filled
   [,1]  [,2]  [,3]  [,4] [,5]  [,6]
1  TRUE  TRUE  TRUE  TRUE TRUE  TRUE
  FALSE FALSE FALSE FALSE TRUE FALSE


$net$eq
[1] "r1=V15N"   "rout=V15N"

$net$add_eq
NULL

$net$min_meas
[1] "asp_1-M0" "asp_1-M1"

$net$fixed
$net$fixed$`in`
[1] "asp"

$net$fixed$out
character(0)

$net$fixed$user
[1] "asp"


$net$version
[1] "2.0.0"


$result
$result$par
      V15N 
0.01332342 

$result$lastp
        V15N 
5.564693e-08 

$result$hci
      V15N 
0.00155295 

$result$ci_p
[1] 0.95

$result$sd_res
[1] 0.06287815

$result$laststep
        V15N 
5.564693e-08 

$result$normp
[1] 5.564693e-08

$result$res
[1]  0.00000000  0.04110224 -0.09812783  0.02329209

$result$prevres
[1]  0.00000000  0.04110176 -0.09812967  0.02328517

$result$jacobian
          [,1]
[1,]   0.00000
[2,]   8.54431
[3,]  33.07056
[4,] 124.24616

$result$retres
$result$retres$res
[1]  0.00000000  0.04110176 -0.09812967  0.02328517

$result$retres$sim
[1] 0.00000000 0.00235851 0.00944704 0.03796000

$result$retres$sim_all
$result$retres$sim_all$an_fun
$result$retres$sim_all$an_fun$`asp_1-M0`
[1] "1-(-0.189926657975554+ (-1-(-0.000633008375951228)*t) * ((1/(1 + exp((-1000-t)/(-35.2717080255762)))) -  (1/(1 + exp((144.7102610125-t)/(99.9999997247177))))))"

$result$retres$sim_all$an_fun$`asp_1-M1`
[1] "-0.189926657975554+ (-1-(-0.000633008375951228)*t) * ((1/(1 + exp((-1000-t)/(-35.2717080255762)))) -  (1/(1 + exp((144.7102610125-t)/(99.9999997247177)))))"


$result$retres$sim_all$times
[1]   0  30  60 120

$result$retres$sim_all$sim
      asp_1-M0     asp_1-M1 thr_1-M0   thr_1-M1 asp    thr
[1,] 0.9994788 0.0005212191 3.757500 0.00000000   1 3.7575
[2,] 0.9534850 0.0465150368 3.748638 0.00886210   1 3.7575
[3,] 0.9012814 0.0987186376 3.722003 0.03549725   1 3.7575
[4,] 0.7847016 0.2152984213 3.614865 0.14263470   1 3.7575

$result$retres$sim_all$metabolites
     asp    thr
[1,]   1 3.7575
[2,]   1 3.7575
[3,]   1 3.7575
[4,]   1 3.7575

$result$retres$sim_all$isotopologues
      asp_1-M0     asp_1-M1  thr_1-M0   thr_1-M1
[1,] 0.9994788 0.0005212191 1.0000000 0.00000000
[2,] 0.9534850 0.0465150368 0.9976415 0.00235851
[3,] 0.9012814 0.0987186376 0.9905530 0.00944704
[4,] 0.7847016 0.2152984213 0.9620400 0.03796000

$result$retres$sim_all$enrichments
            asp_1      thr_1
[1,] 0.0005212191 0.00000000
[2,] 0.0465150368 0.00235851
[3,] 0.0987186376 0.00944704
[4,] 0.2152984213 0.03796000

$result$retres$sim_all$flx
             r1       rout
[1,] 0.01332336 0.01332336
[2,] 0.01332336 0.01332336
[3,] 0.01332336 0.01332336
[4,] 0.01332336 0.01332336


$result$it
[1] 5

$result$btit
[1] 0

$result$history
NULL

$result$error
[1] 0

$result$mes
[1] ""


$constraints
$constraints$u
              V15N
V15N <= 100     -1
V15N >= 1e-06    1

$constraints$co
  V15N <= 100 V15N >= 1e-06 
       -1e+02         1e-06 


$sens
$sens$summary
      col
row           opt       mean     median          sd     ci_2.5    ci_97.5
  V15N 0.01332342 0.01397845 0.01536666 0.004375827 0.00832026 0.01727669
  res  0.01186099 1.12448066 1.14769544 0.562670417 0.47358719 1.73590902

$sens$sim
, , 1

     isotopologue
time  asp_1 thr_1
  0      NA    NA
  30     NA    NA
  60     NA    NA
  120    NA    NA

, , 2

     isotopologue
time  asp_1 thr_1
  0      NA    NA
  30     NA    NA
  60     NA    NA
  120    NA    NA

, , 3

     isotopologue
time  asp_1 thr_1
  0      NA    NA
  30     NA    NA
  60     NA    NA
  120    NA    NA

, , 4

     isotopologue
time  asp_1 thr_1
  0      NA    NA
  30     NA    NA
  60     NA    NA
  120    NA    NA


$sens$par
      par
r             V15N       res
  [1,] 0.007882208 0.4319685
  [2,] 0.017298281 0.9868846
  [3,] 0.017010419 1.3085063
  [4,] 0.013722893 1.7705633
