# Supplementary material for: Sink/Source Balance of Leaves Influences Amino Acid Pools and Their Associated Metabolic Fluxes in Winter Oilseed Rape (Brassica napus L.)
Source: Metabolites. 2020 Apr 13;10(4):150. doi: 10.3390/metabo10040150 (PMC7240945; doi:10.3390/metabo10040150)
Supplement: Supplementary file 1 [file metabolites-10-00150-s001.zip › Supplementary Code S1/Asp-Thr/CL7/summary_asp_thr_prot_CL7.txt]

      col
row           opt       mean     median          sd     ci_2.5    ci_97.5
  V15N 0.01332342 0.01397845 0.01536666 0.004375827 0.00832026 0.01727669
  res  0.01186099 1.12448066 1.14769544 0.562670417 0.47358719 1.73590902
