# Supplementary material for: Sink/Source Balance of Leaves Influences Amino Acid Pools and Their Associated Metabolic Fluxes in Winter Oilseed Rape (Brassica napus L.)
Source: Metabolites. 2020 Apr 13;10(4):150. doi: 10.3390/metabo10040150 (PMC7240945; doi:10.3390/metabo10040150)
Supplement: Supplementary file 1 [file metabolites-10-00150-s001.zip › Supplementary Code S1/data/AA_concentrations.xlsx]

## Sheet: Feuil1
	15N glycine labelling			AA content (µmol.g-1DW)												15N glycine labelling			AA content (µmol.g-1DW)
Samples	Rep	Time point	Leaf	ala	asp	glu	gln	gly	pro	ser	thr	val		smcso		Rep	Time point	Leaf	glu	ser	gly	ala	gln	gln	smcso	asp	pro	thr	val
GlyN15_A_1	A	0	L15	4.68	9.56	17.72	19.25	0.35	4.32	9.17	2.55	1.35		34.2038		A	0	L15	17.72	9.17	0.35	4.68	19.25	19.25	34.2038	9.56	4.32	2.55	1.35
GlyN15_A_2	A	30	L15	3.82	3.73	12.04	13.13	2.89	2.97	8.21	1.85	0.81		30.5867		A	30	L15	12.04	8.21	2.89	3.82	13.13	13.13	30.5867	3.73	2.97	1.85	0.81
GlyN15_A_3	A	60	L15	3.72	3.27	10.85	14.87	3.39	2.81	7.16	1.89	0.78		31.4822		A	60	L15	10.85	7.16	3.39	3.72	14.87	14.87	31.4822	3.27	2.81	1.89	0.78
GlyN15_A_4	A	120	L15	3.95	4.29	10.41	25.36	3.29	2.83	7.57	2.57	1.19		30.4494		A	120	L15	10.41	7.57	3.29	3.95	25.36	25.36	30.4494	4.29	2.83	2.57	1.19
GlyN15_A_5	A	0	L11	3.39	8.04	18.93	9.53	0.1	1.95	9.98	2.67	1.27		6.18548		A	0	L11	18.93	9.98	0.1	3.39	9.53	9.53	6.18548	8.04	1.95	2.67	1.27
GlyN15_A_6	A	30	L11	2.77	5.38	15.98	13.15	6.35	1.66	6.05	2.47	1.2		5.67577		A	30	L11	15.98	6.05	6.35	2.77	13.15	13.15	5.67577	5.38	1.66	2.47	1.2
GlyN15_A_7	A	60	L11	3.06	6.03	17.82	16.45	7.02	1.75	7.18	2.73	1.34		5.96122		A	60	L11	17.82	7.18	7.02	3.06	16.45	16.45	5.96122	6.03	1.75	2.73	1.34
GlyN15_A_8	A	120	L11	4.52	8.33	17.63	32.36	9.13	1.55	7.5	3.24	1.64		6.11424		A	120	L11	17.63	7.5	9.13	4.52	32.36	32.36	6.11424	8.33	1.55	3.24	1.64
GlyN15_A_9	A	0	L07	3.66	8.35	19.72	9.46	0.15	1.36	10.67	2.61	1.15		7.41271		A	0	L07	19.72	10.67	0.15	3.66	9.46	9.46	7.41271	8.35	1.36	2.61	1.15
GlyN15_A_10	A	30	L07	3.06	6.56	21.33	14.78	8.56	1.46	7.93	3.15	1.3		9.15482		A	30	L07	21.33	7.93	8.56	3.06	14.78	14.78	9.15482	6.56	1.46	3.15	1.3
GlyN15_A_11	A	60	L07	2.89	5.94	21.6	14.51	8.37	1.4	7.75	3.24	1.43		8.74451		A	60	L07	21.6	7.75	8.37	2.89	14.51	14.51	8.74451	5.94	1.4	3.24	1.43
GlyN15_A_12	A	120	L07	3.27	7.08	21.42	25.19	10.58	1.3	9.17	3.71	1.6		10.0731		A	120	L07	21.42	9.17	10.58	3.27	25.19	25.19	10.0731	7.08	1.3	3.71	1.6
GlyN15_A_13	A	0	L03	4.85	9.64	21.41	11.85	0.25	1.37	10.82	3.07	1.51		13.97		A	0	L03	21.41	10.82	0.25	4.85	11.85	11.85	13.97	9.64	1.37	3.07	1.51
GlyN15_A_14	A	30	L03	3.56	7.12	22.79	20.73	12.21	1.37	10.13	4.13	1.58		14.4188		A	30	L03	22.79	10.13	12.21	3.56	20.73	20.73	14.4188	7.12	1.37	4.13	1.58
GlyN15_A_15	A	60	L03	3.71	6.49	19.62	21.03	11.87	1.18	9.16	3.53	1.46		13.0671		A	60	L03	19.62	9.16	11.87	3.71	21.03	21.03	13.0671	6.49	1.18	3.53	1.46
GlyN15_A_16	A	120	L03	4.15	7.19	21.34	26.46	11.61	1.27	10.68	4.28	1.9		14.0294		A	120	L03	21.34	10.68	11.61	4.15	26.46	26.46	14.0294	7.19	1.27	4.28	1.9
GlyN15_A_17	B	0	L15	4.6	8.42	15.96	17.59	0.19	3.09	9	2.53	1.22		18.9514		B	0	L15	15.96	9	0.19	4.6	17.59	17.59	18.9514	8.42	3.09	2.53	1.22
GlyN15_A_18	B	30	L15	4.69	6.03	16.19	23.35	4.11	3	10.23	2.77	1.28		21.8324		B	30	L15	16.19	10.23	4.11	4.69	23.35	23.35	21.8324	6.03	3	2.77	1.28
GlyN15_A_19	B	60	L15	4.33	5.47	13.02	25.04	3.17	2.09	7.85	2.59	1.1		16.1282		B	60	L15	13.02	7.85	3.17	4.33	25.04	25.04	16.1282	5.47	2.09	2.59	1.1
GlyN15_A_20	B	120	L15	3.9	5.8	11.56	34.1	3.39	2.19	7.69	3.02	1.34		19.5952		B	120	L15	11.56	7.69	3.39	3.9	34.1	34.1	19.5952	5.8	2.19	3.02	1.34
GlyN15_A_21	B	0	L11	3.43	5.77	17.76	6.1	0.1	2.15	6.35	2.56	1.65		5.47968		B	0	L11	17.76	6.35	0.1	3.43	6.1	6.1	5.47968	5.77	2.15	2.56	1.65
GlyN15_A_22	B	30	L11	2.64	4.42	15.34	11	5.49	1.98	6.44	2.49	1.67		5.18142		B	30	L11	15.34	6.44	5.49	2.64	11	11	5.18142	4.42	1.98	2.49	1.67
GlyN15_A_23	B	60	L11	3.14	5.2	15.13	14.46	5.5	1.8	7.21	2.41	1.63		4.71655		B	60	L11	15.13	7.21	5.5	3.14	14.46	14.46	4.71655	5.2	1.8	2.41	1.63
GlyN15_A_24	B	120	L11	4.41	6.9	14.59	35.53	7.12	1.72	8.96	3.01	2.04		5.61019		B	120	L11	14.59	8.96	7.12	4.41	35.53	35.53	5.61019	6.9	1.72	3.01	2.04
GlyN15_A_25	B	0	L07	3.64	8.27	23.67	9.22	0.2	1.43	10.66	3.2	1.6		10.3342		B	0	L07	23.67	10.66	0.2	3.64	9.22	9.22	10.3342	8.27	1.43	3.2	1.6
GlyN15_A_26	B	30	L07	1.94	4.36	22.89	13.97	11.5	1.59	9.51	3.5	1.9		9.45651		B	30	L07	22.89	9.51	11.5	1.94	13.97	13.97	9.45651	4.36	1.59	3.5	1.9
GlyN15_A_27	B	60	L07	2.19	4.26	22.93	16.98	14.96	1.68	11.55	3.92	2.45		9.86573		B	60	L07	22.93	11.55	14.96	2.19	16.98	16.98	9.86573	4.26	1.68	3.92	2.45
GlyN15_A_28	B	120	L07	2.85	5.91	18.27	21.85	11.75	1.1	9.87	3.58	1.74		9.05132		B	120	L07	18.27	9.87	11.75	2.85	21.85	21.85	9.05132	5.91	1.1	3.58	1.74
GlyN15_A_29	B	0	L03	2.25	6.29	16.57	4.76	0.13	1.15	4.23	1.9	1.05		10.5493		B	0	L03	16.57	4.23	0.13	2.25	4.76	4.76	10.5493	6.29	1.15	1.9	1.05
GlyN15_A_30	B	30	L03	0.9	1.78	12.84	11.13	10.74	1.22	6.99	2.18	1.35		11.4126		B	30	L03	12.84	6.99	10.74	0.9	11.13	11.13	11.4126	1.78	1.22	2.18	1.35
GlyN15_A_31	B	60	L03	1.1	2.12	11.5	14.09	12.4	1.4	8.68	2.39	1.78		12.2541		B	60	L03	11.5	8.68	12.4	1.1	14.09	14.09	12.2541	2.12	1.4	2.39	1.78
GlyN15_A_32	B	120	L03	1.83	3.99	12.37	23.14	15.85	0.91	11	2.74	1.83		13.9481		B	120	L03	12.37	11	15.85	1.83	23.14	23.14	13.9481	3.99	0.91	2.74	1.83
GlyN15_A_33	C	0	L15	3.64	11.85	14.89	30.86	0.32	3.53	4.88	1.5	1.1		34.6366		C	0	L15	14.89	4.88	0.32	3.64	30.86	30.86	34.6366	11.85	3.53	1.5	1.1
GlyN15_A_34	C	30	L15	3.16	4.05	12.75	19.52	2.56	2.52	6.85	1.3	0.71		28.4012		C	30	L15	12.75	6.85	2.56	3.16	19.52	19.52	28.4012	4.05	2.52	1.3	0.71
GlyN15_A_35	C	60	L15	2.75	2.69	11.1	19.23	2.56	2.03	6.34	1.34	0.86		32.7866		C	60	L15	11.1	6.34	2.56	2.75	19.23	19.23	32.7866	2.69	2.03	1.34	0.86
GlyN15_A_36	C	120	L15	2.7	2.93	7.84	23.92	3.38	1.93	6.5	1.52	1.23		33.4676		C	120	L15	7.84	6.5	3.38	2.7	23.92	23.92	33.4676	2.93	1.93	1.52	1.23
GlyN15_A_37	C	0	L11	4.27	9.51	17.8	20.44	0.15	2.05	12.34	2.75	1.21		7.03661		C	0	L11	17.8	12.34	0.15	4.27	20.44	20.44	7.03661	9.51	2.05	2.75	1.21
GlyN15_A_38	C	30	L11	4.45	8.89	21.75	26.88	6.62	2.21	10.8	3.42	1.73		8.74992		C	30	L11	21.75	10.8	6.62	4.45	26.88	26.88	8.74992	8.89	2.21	3.42	1.73
GlyN15_A_39	C	60	L11	4.32	9.05	20.15	30.71	6.39	1.71	7.52	3.51	1.49		8.05215		C	60	L11	20.15	7.52	6.39	4.32	30.71	30.71	8.05215	9.05	1.71	3.51	1.49
GlyN15_A_40	C	120	L11	4.81	9.79	20.26	47.91	9.32	2.26	8.03	4.93	2.19		9.06647		C	120	L11	20.26	8.03	9.32	4.81	47.91	47.91	9.06647	9.79	2.26	4.93	2.19
GlyN15_A_41	C	0	L07	4.28	11.56	22.77	18.45	0.12	1.33	13.65	3.22	1.24		8.58531		C	0	L07	22.77	13.65	0.12	4.28	18.45	18.45	8.58531	11.56	1.33	3.22	1.24
GlyN15_A_42	C	30	L07	4.18	9.96	24.64	20.05	6.9	1.3	8.18	3.31	1.34		8.8703		C	30	L07	24.64	8.18	6.9	4.18	20.05	20.05	8.8703	9.96	1.3	3.31	1.34
GlyN15_A_43	C	60	L07	4.36	10.55	26.22	23.15	7.23	1.38	7.03	3.95	1.44		9.3		C	60	L07	26.22	7.03	7.23	4.36	23.15	23.15	9.3	10.55	1.38	3.95	1.44
GlyN15_A_44	C	120	L07	4.07	10.48	23.83	35.82	9.74	1.39	8.25	4.55	1.75		9.94326		C	120	L07	23.83	8.25	9.74	4.07	35.82	35.82	9.94326	10.48	1.39	4.55	1.75
GlyN15_A_45	C	0	L03	4.24	10.37	20.54	17.47	0.37	1.02	11.57	3.23	1.07		12.8723		C	0	L03	20.54	11.57	0.37	4.24	17.47	17.47	12.8723	10.37	1.02	3.23	1.07
GlyN15_A_46	C	30	L03	1.94	5.26	19.56	15.33	9.33	1	8.68	3.28	1.25		12.4508		C	30	L03	19.56	8.68	9.33	1.94	15.33	15.33	12.4508	5.26	1	3.28	1.25
GlyN15_A_47	C	60	L03	2.97	6.22	21.35	21.53	13.03	1.07	10.81	4.16	1.45		13.6739		C	60	L03	21.35	10.81	13.03	2.97	21.53	21.53	13.6739	6.22	1.07	4.16	1.45
GlyN15_A_48	C	120	L03	2.59	6.71	19.37	25.08	14.09	0.83	11.39	4.12	1.43		13.2128		C	120	L03	19.37	11.39	14.09	2.59	25.08	25.08	13.2128	6.71	0.83	4.12	1.43

## Sheet: for R
plant	leaf	type	glu	asp	pro	thr	val
A	L15	mean	12.755	5.2125	3.2325	2.215	1.0325
A	L11	mean	17.59	6.945	1.7275	2.7775	1.3625
A	L7	mean	21.0175	6.9825	1.38	3.1775	1.37
A	L3	mean	21.29	7.61	1.2975	3.7525	1.6125
B	L15	mean	14.1825	6.43	2.5925	2.7275	1.235
B	L11	mean	15.705	5.5725	1.9125	2.6175	1.7475
B	L7	mean	21.94	5.7	1.45	3.55	1.9225
B	L3	mean	13.32	3.545	1.17	2.3025	1.5025
C	L15	mean	11.645	5.38	2.5025	1.415	0.975
C	L11	mean	19.99	9.31	2.0575	3.6525	1.655
C	L7	mean	24.365	10.6375	1.35	3.7575	1.4425
C	L3	mean	20.205	7.14	0.98	3.6975	1.3
A	L15	SD	3.38085294957747	2.92818914461936	0.728485872661004	0.398789836045671	0.282179021190448
A	L11	SD	1.21685386687693	1.46101562848132	0.169386146619689	0.327757532331445	0.193627649540729
A	L7	SD	0.872252830319284	1.02386115595166	0.0673300329224138	0.45102660675397	0.191311264697089
A	L3	SD	1.2981782106732	1.38946032688955	0.0914239210126833	0.558591979892305	0.197884646532605
B	L15	SD	2.26704469886825	1.34642737147856	0.525380814267137	0.220056810846654	0.102469507659596
B	L11	SD	1.40595163501452	1.04375523950781	0.192072035097946	0.268747093007534	0.195682566077478
B	L7	SD	2.47281216431819	1.87244937626273	0.255212329900679	0.295972971738975	0.372413300872386
B	L3	SD	2.2366492796145	2.0719475540338	0.202813543269017	0.354059787794847	0.370708780581199
C	L15	SD	2.97355567180662	4.35386418407067	0.73190960279714	0.111205515450748	0.23388031127053
C	L11	SD	1.63219688354888	0.41408533742052	0.248378072032669	0.916674242392937	0.415170647645841
C	L7	SD	1.45452168541185	0.668948179358212	0.0424264068711928	0.620288911180369	0.220661883130429
C	L3	SD	0.919510739469638	2.2359636252259	0.104243305140746	0.511623233770062	0.17776388834631
