# Supplementary material for: Sink/Source Balance of Leaves Influences Amino Acid Pools and Their Associated Metabolic Fluxes in Winter Oilseed Rape (Brassica napus L.)
Source: Metabolites. 2020 Apr 13;10(4):150. doi: 10.3390/metabo10040150 (PMC7240945; doi:10.3390/metabo10040150)
Supplement: Supplementary file 1 [file metabolites-10-00150-s001.zip › Supplementary Code S1/data/AA_labeling.xlsx]

## Sheet: df1
plant	leaf	time	asp_1	glu_1	pro_1	thr_1	val_1
A	L15	0	0	0	0	0	0
A	L15	30	0.120977544983963	0.100088293567831	0.00130620325000634	0.0281410382518373	0.0420340424425843
A	L15	60	0.21334798915919	0.16038463577028	0.00745153899447282	0.0751711297976987	0.100871235205519
A	L15	120	0.281121107578756	0.226230470485101	0.0270519851449967	0.124368636120997	0.132928856991289
A	L11	0	0	0	0	0	0
A	L11	30	0.108895110265702	0.0890691300318155	0	0.0022221869004284	0.00364282167200308
A	L11	60	0.167509815311061	0.140026528801236	0.000435422222539978	0.0108773019478905	0.00976583793773897
A	L11	120	0.283534592573321	0.190158716017842	0.00709255951422816	0.0380225986675241	0.0264924450923027
A	L7	0	0	0	0	0	0
A	L7	30	0.0750378570979412	0.0738690307971051	0	0.00100415790872604	0.00196302538307038
A	L7	60	0.12482371108244	0.110460521980004	0	0.00337166260593274	0.00391605356079121
A	L7	120	0.26404940717508	0.197160637859246	0.00254964756590666	0.0257943883739495	0.0117116563147275
A	L3	0	0	0	0	0	0
A	L3	30	0.0567421299820877	0.0659580211987463	0	0.000276414263663632	0.000385890471456168
A	L3	60	0.116513739186747	0.120738674010717	0	0.00422194268806	0.00284089521138103
A	L3	120	0.203705897461313	0.177859327869288	0.000793026043352711	0.019371724477822	0.00554351146111108
B	L15	0	0	0	0	0	0
B	L15	30	0.0888915922095367	0.0745267959796473	0.000744025903825036	0.0106044810128972	0.019585438099208
B	L15	60	0.147438619887037	0.123242792989817	0.00742773672930525	0.0413694778550854	0.0600290496305831
B	L15	120	0.29663930781841	0.208873450510841	0.0383917464973907	0.103234486247208	0.14190810186668
B	L11	0	0	0	0	0	0
B	L11	30	0.123938963451081	0.09572450890899	0	0.000865446283735055	0.00415518640049946
B	L11	60	0.182675703004381	0.153303391002895	0.000686892500745909	0.00880790066162304	0.011269653724671
B	L11	120	0.296231035914053	0.210851703050324	0.00930045874625415	0.0383360174152951	0.0359654273587478
B	L7	0	0	0	0	0	0
B	L7	30	0.091188764469375	0.0799067067661422	0	0.000184422967322372	0.000697535040959763
B	L7	60	0.168067152282369	0.136343348650291	0	0.00151573992316027	0.00295322023213231
B	L7	120	0.269693768000074	0.221120916827918	0.00357704114836243	0.0267936679324312	0.0104747669574805
B	L3	0	0	0	0	0	0
B	L3	30	0.0882233107659245	0.0996662618865999	0	0	0.000492556373139901
B	L3	60	0.205371012654537	0.188127414765883	0	0.000331564021184669	0.00435027775736706
B	L3	120	0.348440237136219	0.273048994254365	0.00258044248592575	0.0234778843109176	0.00935548813727728
C	L15	0	0	0	0	0	0
C	L15	30	0.0891316348130036	0.0744282148606523	0.00185769368255044	0.0252974620436954	0.043077868191356
C	L15	60	0.230138556499329	0.15497683237687	0.0114885315639689	0.0922645594388671	0.0958542259933085
C	L15	120	0.305640257196232	0.226982481217343	0.0492886323951609	0.157657866539914	0.123632301630931
C	L11	0	0	0	0	0	0
C	L11	30	0.0601628951495634	0.0637382627157335	8.97459605730932e-05	0.00431309615321122	0.0113842428052839
C	L11	60	0.132181294560144	0.118474910238853	0.0039992459878625	0.0251690807759497	0.0358750188789259
C	L11	120	0.23516065465489	0.188265663166304	0.0184516457835266	0.0667669471006667	0.0877359583305378
C	L7	0	0	0	0	0	0
C	L7	30	0.0473115728888875	0.0487028292794937	5.09860973961193e-05	0.00153647455850645	0.00370825527619343
C	L7	60	0.0982697777405623	0.099727449304718	0.00225083513024417	0.0114096331411936	0.0149753876081545
C	L7	120	0.215342527740249	0.167893962403771	0.00944965094194619	0.0374942973963646	0.0310508215698681
C	L3	0	0	0	0	0	0
C	L3	30	0.0637488936374088	0.0607370403775171	3.40247522033563e-06	0.000970383847451421	0.00385355125270769
C	L3	60	0.125559921849546	0.11653694773816	0.00211902620243398	0.00630711858558146	0.00789553807893262
C	L3	120	0.243676735355474	0.207530416493235	0.00905880163178656	0.0355781785734927	0.0207697435355771
