# Supplementary material for: Sink/Source Balance of Leaves Influences Amino Acid Pools and Their Associated Metabolic Fluxes in Winter Oilseed Rape (Brassica napus L.)
Source: Metabolites. 2020 Apr 13;10(4):150. doi: 10.3390/metabo10040150 (PMC7240945; doi:10.3390/metabo10040150)
Supplement: Supplementary file 1 [file metabolites-10-00150-s001.zip › Supplementary Code S1/Glu-Pro/AL11/summary_AL11.txt]

      col
row            opt        mean      median          sd      ci_2.5     ci_97.5
  Vpro 0.000753138 0.002669084 0.002706651 0.001449987 0.001245318 0.004028985
  res  0.009131877 0.707637357 0.416923384 0.859321861 0.056061463 1.853427005
