# Supplementary material for: Sink/Source Balance of Leaves Influences Amino Acid Pools and Their Associated Metabolic Fluxes in Winter Oilseed Rape (Brassica napus L.)
Source: Metabolites. 2020 Apr 13;10(4):150. doi: 10.3390/metabo10040150 (PMC7240945; doi:10.3390/metabo10040150)
Supplement: Supplementary file 1 [file metabolites-10-00150-s001.zip › Supplementary Code S1/Glu-Pro/AL15/fit_input/res_fit_enr_AL15_pro_1.txt]

$anFun
$anFun$`pro_1-M0`
[1] "1-(0.00163839263317411+ (-0.98125338939732-(7.20726236955699)*t) * ((1/(1 + exp((-37.892715069737-t)/(-5.93024666097237)))) -  (1/(1 + exp((924.716075725448-t)/(77.1084713907277))))))"

$anFun$`pro_1-M1`
[1] "0.00163839263317411+ (-0.98125338939732-(7.20726236955699)*t) * ((1/(1 + exp((-37.892715069737-t)/(-5.93024666097237)))) -  (1/(1 + exp((924.716075725448-t)/(77.1084713907277)))))"


$sim
  [1]  0.0000000000 -0.0115792498 -0.0188039667 -0.0228838479 -0.0247308670 -0.0250276996 -0.0242811426 -0.0228636915 -0.0210458017 -0.0190208397 -0.0169243140 -0.0148486405 -0.0128544330 -0.0109790954 -0.0092433262 -0.0076560133 -0.0062178897 -0.0049242425 -0.0037668987 -0.0027356633 -0.0018193437 -0.0010064643 -0.0002857518  0.0003535506  0.0009214909  0.0014273059  0.0018793800  0.0022852475  0.0026516234  0.0029844514  0.0032889626  0.0035697391  0.0038307776  0.0040755531  0.0043070777  0.0045279567  0.0047404390  0.0049464635  0.0051477001  0.0053455865  0.0055413605  0.0057360883  0.0059306896  0.0061259589  0.0063225844  0.0065211641  0.0067222193  0.0069262070  0.0071335301  0.0073445456  0.0075595726  0.0077788983  0.0080027836  0.0082314674  0.0084651708  0.0087041000  0.0089484494  0.0091984039  0.0094541407  0.0097158312  0.0099836422  0.0102577374  0.0105382781  0.0108254243  0.0111193353  0.0114201702  0.0117280889  0.0120432521  0.0123658217  0.0126959614  0.0130338369  0.0133796160  0.0137334689  0.0140955686  0.0144660906  0.0148452137  0.0152331195  0.0156299930  0.0160360225  0.0164513998  0.0168763200  0.0173109823  0.0177555893  0.0182103476  0.0186754677  0.0191511643  0.0196376561  0.0201351659  0.0206439210  0.0211641531  0.0216960982  0.0222399970  0.0227960949  0.0233646419  0.0239458931  0.0245401083  0.0251475524  0.0257684955  0.0264032129  0.0270519851

$exp
     [,1]        [,2]        [,3]       [,4]
[1,]    0 0.001306203 0.007451539 0.02705199
