# Supplementary material for: Sink/Source Balance of Leaves Influences Amino Acid Pools and Their Associated Metabolic Fluxes in Winter Oilseed Rape (Brassica napus L.)
Source: Metabolites. 2020 Apr 13;10(4):150. doi: 10.3390/metabo10040150 (PMC7240945; doi:10.3390/metabo10040150)
Supplement: Supplementary file 1 [file metabolites-10-00150-s001.zip › Supplementary Code S1/Glu-Pro/AL15/summary_AL15.txt]

      col
row            opt        mean      median          sd       ci_2.5     ci_97.5
  Vpro 0.005255094 0.004835042 0.004759447 0.003965237 0.0004395141 0.009359081
  res  0.008239036 0.680663630 0.662365342 0.352117289 0.2969247701 1.095509580
