# Supplementary material for: Sink/Source Balance of Leaves Influences Amino Acid Pools and Their Associated Metabolic Fluxes in Winter Oilseed Rape (Brassica napus L.)
Source: Metabolites. 2020 Apr 13;10(4):150. doi: 10.3390/metabo10040150 (PMC7240945; doi:10.3390/metabo10040150)
Supplement: Supplementary file 1 [file metabolites-10-00150-s001.zip › Supplementary Code S1/Glu-Pro/AL3/fit_input/res_fit_enr_AL3_glu_1.txt]

$anFun
$anFun$`glu_1-M0`
[1] "1-(1-((0.350299568831794)/(1+exp(-(-0.0254284644714751)*(t-(10.3485721680174))))+(0.801889025776994)))"

$anFun$`glu_1-M1`
[1] "1-((0.350299568831794)/(1+exp(-(-0.0254284644714751)*(t-(10.3485721680174))))+(0.801889025776994))"


$sim
  [1] 4.807557e-05 2.706296e-03 5.374008e-03 8.049988e-03 1.073300e-02 1.342179e-02 1.611510e-02 1.881165e-02 2.151017e-02 2.420939e-02 2.690800e-02 2.960475e-02 3.229835e-02 3.498752e-02 3.767101e-02 4.034756e-02 4.301594e-02 4.567491e-02 4.832328e-02 5.095986e-02 5.358348e-02 5.619300e-02 5.878730e-02 6.136530e-02 6.392594e-02 6.646819e-02 6.899105e-02 7.149356e-02 7.397478e-02 7.643384e-02 7.886986e-02 8.128204e-02 8.366959e-02 8.603176e-02 8.836787e-02 9.067725e-02 9.295927e-02 9.521335e-02 9.743896e-02 9.963559e-02 1.018028e-01 1.039401e-01 1.060472e-01 1.081237e-01 1.101693e-01 1.121838e-01 1.141669e-01 1.161184e-01 1.180382e-01 1.199262e-01 1.217822e-01 1.236062e-01 1.253981e-01 1.271581e-01 1.288861e-01 1.305822e-01 1.322465e-01 1.338790e-01 1.354800e-01 1.370497e-01 1.385881e-01 1.400955e-01 1.415722e-01 1.430184e-01 1.444343e-01 1.458204e-01 1.471767e-01 1.485038e-01 1.498018e-01 1.510712e-01 1.523123e-01 1.535254e-01 1.547111e-01 1.558695e-01 1.570011e-01 1.581064e-01 1.591857e-01 1.602395e-01 1.612680e-01 1.622719e-01 1.632514e-01 1.642071e-01 1.651393e-01 1.660485e-01 1.669350e-01 1.677994e-01 1.686420e-01 1.694633e-01 1.702637e-01 1.710436e-01 1.718035e-01 1.725437e-01 1.732647e-01 1.739669e-01 1.746506e-01 1.753163e-01 1.759645e-01 1.765954e-01 1.772095e-01 1.778071e-01

$exp
     [,1]       [,2]      [,3]      [,4]
[1,]    0 0.06595802 0.1207387 0.1778593
