# Supplementary material for: Sink/Source Balance of Leaves Influences Amino Acid Pools and Their Associated Metabolic Fluxes in Winter Oilseed Rape (Brassica napus L.)
Source: Metabolites. 2020 Apr 13;10(4):150. doi: 10.3390/metabo10040150 (PMC7240945; doi:10.3390/metabo10040150)
Supplement: Supplementary file 1 [file metabolites-10-00150-s001.zip › Supplementary Code S1/Glu-Pro/AL3/fit_input/res_fit_enr_AL3_pro_1.txt]

$anFun
$anFun$`pro_1-M0`
[1] "1-(3.90639670440292e-08+ (-0.390327417271554-(-1.54024186173148)*t) * ((1/(1 + exp((250.854601193968-t)/(10.6151977691193)))) -  (1/(1 + exp((487.383119464364-t)/(23.1762865621326))))))"

$anFun$`pro_1-M1`
[1] "3.90639670440292e-08+ (-0.390327417271554-(-1.54024186173148)*t) * ((1/(1 + exp((250.854601193968-t)/(10.6151977691193)))) -  (1/(1 + exp((487.383119464364-t)/(23.1762865621326)))))"


$sim
  [1]  3.933007e-08  3.800867e-08  3.655987e-08  3.497618e-08  3.324997e-08  3.137364e-08  2.933960e-08  2.714041e-08  2.476887e-08  2.221817e-08  1.948204e-08  1.655490e-08  1.343216e-08  1.011040e-08  6.587693e-09  2.863981e-09 -1.058537e-09 -5.174926e-09 -9.476953e-09 -1.395245e-08 -1.858458e-08 -2.335095e-08 -2.822267e-08 -3.316316e-08 -3.812690e-08 -4.305785e-08 -4.788780e-08 -5.253432e-08 -5.689852e-08 -6.086247e-08 -6.428614e-08 -6.700408e-08 -6.882147e-08 -6.950967e-08 -6.880120e-08 -6.638384e-08 -6.189413e-08 -5.490973e-08 -4.494093e-08 -3.142079e-08 -1.369403e-08  8.995611e-09  3.751985e-08  7.288222e-08  1.162367e-07  1.689091e-07  2.324207e-07  3.085162e-07  3.991943e-07  5.067433e-07  6.337809e-07  7.832998e-07  9.587194e-07  1.163944e-06  1.403430e-06  1.682259e-06  2.006226e-06  2.381935e-06  2.816906e-06  3.319706e-06  3.900081e-06  4.569123e-06  5.339446e-06  6.225393e-06  7.243265e-06  8.411589e-06  9.751408e-06  1.128662e-05  1.304437e-05  1.505544e-05  1.735481e-05  1.998213e-05  2.298239e-05  2.640662e-05  3.031269e-05  3.476617e-05  3.984145e-05  4.562276e-05  5.220562e-05  5.969818e-05  6.822300e-05  7.791887e-05  8.894296e-05  1.014732e-04  1.157112e-04  1.318849e-04  1.502526e-04  1.711063e-04  1.947767e-04  2.216378e-04  2.521129e-04  2.866807e-04  3.258828e-04  3.703315e-04  4.207194e-04  4.778299e-04  5.425483e-04  6.158760e-04  6.989446e-04  7.930338e-04

$exp
     [,1] [,2] [,3]        [,4]
[1,]    0    0    0 0.000793026
