# Supplementary material for: Sink/Source Balance of Leaves Influences Amino Acid Pools and Their Associated Metabolic Fluxes in Winter Oilseed Rape (Brassica napus L.)
Source: Metabolites. 2020 Apr 13;10(4):150. doi: 10.3390/metabo10040150 (PMC7240945; doi:10.3390/metabo10040150)
Supplement: Supplementary file 1 [file metabolites-10-00150-s001.zip › Supplementary Code S1/Glu-Pro/AL3/summary_AL3.txt]

      col
row             opt        mean       median          sd       ci_2.5    ci_97.5
  Vpro 7.228567e-05 0.001509628 0.0006332844 0.002199175 0.0000353218 0.00447372
  res  1.313046e-04 1.544844465 0.4281654941 2.533300558 0.0155500246 4.97249315
