# Supplementary material for: Sink/Source Balance of Leaves Influences Amino Acid Pools and Their Associated Metabolic Fluxes in Winter Oilseed Rape (Brassica napus L.)
Source: Metabolites. 2020 Apr 13;10(4):150. doi: 10.3390/metabo10040150 (PMC7240945; doi:10.3390/metabo10040150)
Supplement: Supplementary file 1 [file metabolites-10-00150-s001.zip › Supplementary Code S1/Glu-Pro/AL7/fit_input/res_fit_enr_AL7_glu_1.txt]

$anFun
$anFun$`glu_1-M0`
[1] "1-(-0.966638826917037+ (-0.999999954729262-(0.00134982507043382)*t) * ((1/(1 + exp((-546.704929323384-t)/(-3.73184804757797)))) -  (1/(1 + exp((-23.3834859687563-t)/(6.94556888158178))))))"

$anFun$`glu_1-M1`
[1] "-0.966638826917037+ (-0.999999954729262-(0.00134982507043382)*t) * ((1/(1 + exp((-546.704929323384-t)/(-3.73184804757797)))) -  (1/(1 + exp((-23.3834859687563-t)/(6.94556888158178)))))"


$sim
  [1] 7.845339e-06 6.788613e-03 1.279583e-02 1.814004e-02 2.291767e-02 2.721232e-02 3.109615e-02 3.463111e-02 3.787029e-02 4.085899e-02 4.363581e-02 4.623354e-02 4.868004e-02 5.099890e-02 5.321007e-02 5.533045e-02 5.737431e-02 5.935368e-02 6.127874e-02 6.315805e-02 6.499883e-02 6.680719e-02 6.858824e-02 7.034632e-02 7.208506e-02 7.380752e-02 7.551629e-02 7.721353e-02 7.890108e-02 8.058047e-02 8.225299e-02 8.391974e-02 8.558163e-02 8.723944e-02 8.889381e-02 9.054528e-02 9.219432e-02 9.384132e-02 9.548659e-02 9.713041e-02 9.877302e-02 1.004146e-01 1.020553e-01 1.036953e-01 1.053347e-01 1.069736e-01 1.086120e-01 1.102501e-01 1.118878e-01 1.135254e-01 1.151626e-01 1.167998e-01 1.184367e-01 1.200736e-01 1.217103e-01 1.233469e-01 1.249835e-01 1.266200e-01 1.282564e-01 1.298928e-01 1.315291e-01 1.331655e-01 1.348018e-01 1.364380e-01 1.380743e-01 1.397105e-01 1.413468e-01 1.429830e-01 1.446192e-01 1.462554e-01 1.478915e-01 1.495277e-01 1.511639e-01 1.528001e-01 1.544363e-01 1.560724e-01 1.577086e-01 1.593447e-01 1.609809e-01 1.626171e-01 1.642532e-01 1.658894e-01 1.675255e-01 1.691617e-01 1.707978e-01 1.724340e-01 1.740702e-01 1.757063e-01 1.773425e-01 1.789786e-01 1.806148e-01 1.822509e-01 1.838871e-01 1.855232e-01 1.871594e-01 1.887955e-01 1.904317e-01 1.920678e-01 1.937040e-01 1.953401e-01

$exp
     [,1]       [,2]      [,3]      [,4]
[1,]    0 0.07386903 0.1104605 0.1971606
