# Supplementary material for: Sink/Source Balance of Leaves Influences Amino Acid Pools and Their Associated Metabolic Fluxes in Winter Oilseed Rape (Brassica napus L.)
Source: Metabolites. 2020 Apr 13;10(4):150. doi: 10.3390/metabo10040150 (PMC7240945; doi:10.3390/metabo10040150)
Supplement: Supplementary file 1 [file metabolites-10-00150-s001.zip › Supplementary Code S1/Glu-Pro/AL7/summary_AL7.txt]

      col
row             opt        mean      median          sd       ci_2.5     ci_97.5
  Vpro 0.0002372469 0.001649255 0.001613166 0.001411795 9.285313e-05  0.00326701
  res  0.0015835016 3.155662260 0.371418038 5.734793461 1.371268e-01 10.90741289
