# Supplementary material for: Sink/Source Balance of Leaves Influences Amino Acid Pools and Their Associated Metabolic Fluxes in Winter Oilseed Rape (Brassica napus L.)
Source: Metabolites. 2020 Apr 13;10(4):150. doi: 10.3390/metabo10040150 (PMC7240945; doi:10.3390/metabo10040150)
Supplement: Supplementary file 1 [file metabolites-10-00150-s001.zip › Supplementary Code S1/Glu-Pro/BL11/fit_input/res_fit_enr_BL11_pro_1.txt]

$anFun
$anFun$`pro_1-M0`
[1] "1-(7.43762709692684e-07+ (-0.999790918883827-(7.35580209081747)*t) * ((1/(1 + exp((526.162677231126-t)/(-35.4958433901904)))) -  (1/(1 + exp((-955.675928039552-t)/(69.8185235983493))))))"

$anFun$`pro_1-M1`
[1] "7.43762709692684e-07+ (-0.999790918883827-(7.35580209081747)*t) * ((1/(1 + exp((526.162677231126-t)/(-35.4958433901904)))) -  (1/(1 + exp((-955.675928039552-t)/(69.8185235983493)))))"


$sim
  [1] -2.701779e-08 -6.581209e-06 -1.255865e-05 -1.795598e-05 -2.276906e-05 -2.699297e-05 -3.062197e-05 -3.364949e-05 -3.606812e-05 -3.786956e-05 -3.904459e-05 -3.958307e-05 -3.947389e-05 -3.870497e-05 -3.726316e-05 -3.513430e-05 -3.230310e-05 -2.875316e-05 -2.446690e-05 -1.942554e-05 -1.360905e-05 -6.996105e-06  4.359642e-07  8.711210e-06  1.785512e-05  2.789469e-05  3.885842e-05  5.077646e-05  6.368058e-05  7.760430e-05  9.258291e-05  1.086536e-04  1.258554e-04  1.442293e-04  1.638187e-04  1.846687e-04  2.068269e-04  2.303431e-04  2.552698e-04  2.816615e-04  3.095759e-04  3.390729e-04  3.702155e-04  4.030695e-04  4.377039e-04  4.741907e-04  5.126052e-04  5.530263e-04  5.955362e-04  6.402209e-04  6.871703e-04  7.364783e-04  7.882427e-04  8.425660e-04  8.995550e-04  9.593211e-04  1.021981e-03  1.087655e-03  1.156471e-03  1.228560e-03  1.304061e-03  1.383117e-03  1.465878e-03  1.552500e-03  1.643145e-03  1.737985e-03  1.837195e-03  1.940960e-03  2.049473e-03  2.162933e-03  2.281550e-03  2.405540e-03  2.535130e-03  2.670557e-03  2.812067e-03  2.959914e-03  3.114366e-03  3.275701e-03  3.444208e-03  3.620188e-03  3.803954e-03  3.995835e-03  4.196168e-03  4.405309e-03  4.623626e-03  4.851503e-03  5.089338e-03  5.337549e-03  5.596567e-03  5.866843e-03  6.148846e-03  6.443063e-03  6.750003e-03  7.070193e-03  7.404184e-03  7.752548e-03  8.115880e-03  8.494799e-03  8.889950e-03  9.302003e-03

$exp
     [,1] [,2]         [,3]        [,4]
[1,]    0    0 0.0006868925 0.009300459
