# Supplementary material for: Sink/Source Balance of Leaves Influences Amino Acid Pools and Their Associated Metabolic Fluxes in Winter Oilseed Rape (Brassica napus L.)
Source: Metabolites. 2020 Apr 13;10(4):150. doi: 10.3390/metabo10040150 (PMC7240945; doi:10.3390/metabo10040150)
Supplement: Supplementary file 1 [file metabolites-10-00150-s001.zip › Supplementary Code S1/Glu-Pro/BL11/summary_BL11.txt]

      col
row            opt         mean       median           sd       ci_2.5      ci_97.5
  Vpro 0.001008655 0.0005365558 0.0005550184 0.0004258846 4.421903e-05 0.0009975063
  res  0.014065720 0.4414804570 0.4205726800 0.4503223280 3.805153e-02 0.8804526079
