# Supplementary material for: Sink/Source Balance of Leaves Influences Amino Acid Pools and Their Associated Metabolic Fluxes in Winter Oilseed Rape (Brassica napus L.)
Source: Metabolites. 2020 Apr 13;10(4):150. doi: 10.3390/metabo10040150 (PMC7240945; doi:10.3390/metabo10040150)
Supplement: Supplementary file 1 [file metabolites-10-00150-s001.zip › Supplementary Code S1/Glu-Pro/BL15/fit_input/res_fit_enr_BL15_pro_1.txt]

$anFun
$anFun$`pro_1-M0`
[1] "1-(3.3695791836625e-05+ (0.956176991810399-(-2.93667821998369)*t) * ((1/(1 + exp((-469.148514989605-t)/(48.9173887928229)))) -  (1/(1 + exp((999.997728619339-t)/(-96.9667444997622))))))"

$anFun$`pro_1-M1`
[1] "3.3695791836625e-05+ (0.956176991810399-(-2.93667821998369)*t) * ((1/(1 + exp((-469.148514989605-t)/(48.9173887928229)))) -  (1/(1 + exp((999.997728619339-t)/(-96.9667444997622)))))"


$sim
  [1]  7.928225e-08 -1.156256e-04 -2.167349e-04 -3.036170e-04 -3.766259e-04 -4.361011e-04 -4.823677e-04 -5.157376e-04 -5.365091e-04 -5.449678e-04 -5.413866e-04 -5.260263e-04 -4.991356e-04 -4.609517e-04 -4.117006e-04 -3.515974e-04 -2.808461e-04 -1.996408e-04 -1.081652e-04 -6.593020e-06  1.049114e-04  2.261933e-04  3.571070e-04  4.975157e-04  6.472913e-04  8.063143e-04  9.744734e-04  1.151665e-03  1.337795e-03  1.532775e-03  1.736524e-03  1.948971e-03  2.170049e-03  2.399700e-03  2.637873e-03  2.884523e-03  3.139611e-03  3.403106e-03  3.674981e-03  3.955218e-03  4.243804e-03  4.540730e-03  4.845997e-03  5.159607e-03  5.481571e-03  5.811903e-03  6.150626e-03  6.497765e-03  6.853352e-03  7.217423e-03  7.590019e-03  7.971189e-03  8.360983e-03  8.759457e-03  9.166674e-03  9.582700e-03  1.000760e-02  1.044146e-02  1.088436e-02  1.133637e-02  1.179759e-02  1.226812e-02  1.274804e-02  1.323747e-02  1.373651e-02  1.424527e-02  1.476386e-02  1.529241e-02  1.583104e-02  1.637987e-02  1.693905e-02  1.750870e-02  1.808897e-02  1.868000e-02  1.928194e-02  1.989494e-02  2.051917e-02  2.115477e-02  2.180193e-02  2.246080e-02  2.313157e-02  2.381440e-02  2.450949e-02  2.521702e-02  2.593717e-02  2.667015e-02  2.741615e-02  2.817537e-02  2.894803e-02  2.973433e-02  3.053450e-02  3.134874e-02  3.217729e-02  3.302038e-02  3.387823e-02  3.475109e-02  3.563920e-02  3.654281e-02  3.746216e-02  3.839751e-02

$exp
     [,1]         [,2]        [,3]       [,4]
[1,]    0 0.0007440259 0.007427737 0.03839175
