# Supplementary material for: Sink/Source Balance of Leaves Influences Amino Acid Pools and Their Associated Metabolic Fluxes in Winter Oilseed Rape (Brassica napus L.)
Source: Metabolites. 2020 Apr 13;10(4):150. doi: 10.3390/metabo10040150 (PMC7240945; doi:10.3390/metabo10040150)
Supplement: Supplementary file 1 [file metabolites-10-00150-s001.zip › Supplementary Code S1/Glu-Pro/BL15/summary_BL15.txt]

      col
row            opt        mean      median          sd      ci_2.5    ci_97.5
  Vpro 0.007570623 0.009544652 0.009018754 0.002857116 0.006939124 0.01304421
  res  0.063493453 2.500695507 2.161018115 2.039861259 0.537114636 5.04172794
