# Supplementary material for: Sink/Source Balance of Leaves Influences Amino Acid Pools and Their Associated Metabolic Fluxes in Winter Oilseed Rape (Brassica napus L.)
Source: Metabolites. 2020 Apr 13;10(4):150. doi: 10.3390/metabo10040150 (PMC7240945; doi:10.3390/metabo10040150)
Supplement: Supplementary file 1 [file metabolites-10-00150-s001.zip › Supplementary Code S1/Glu-Pro/BL3/fit_input/res_fit_enr_BL3_glu_1.txt]

$anFun
$anFun$`glu_1-M0`
[1] "1-(1-((0.455925073878141)/(1+exp(-(-0.0298144461445487)*(t-(20.4300414626616))))+(0.704680033137474)))"

$anFun$`glu_1-M1`
[1] "1-((0.455925073878141)/(1+exp(-(-0.0298144461445487)*(t-(20.4300414626616))))+(0.704680033137474))"


$sim
  [1] 4.478042e-08 3.779324e-03 7.596883e-03 1.145078e-02 1.533898e-02 1.925937e-02 2.320976e-02 2.718790e-02 3.119145e-02 3.521801e-02 3.926515e-02 4.333034e-02 4.741104e-02 5.150467e-02 5.560860e-02 5.972018e-02 6.383674e-02 6.795559e-02 7.207406e-02 7.618945e-02 8.029908e-02 8.440028e-02 8.849043e-02 9.256689e-02 9.662710e-02 1.006685e-01 1.046886e-01 1.086851e-01 1.126554e-01 1.165973e-01 1.205086e-01 1.243870e-01 1.282305e-01 1.320372e-01 1.358050e-01 1.395321e-01 1.432169e-01 1.468576e-01 1.504527e-01 1.540008e-01 1.575005e-01 1.609505e-01 1.643497e-01 1.676971e-01 1.709916e-01 1.742325e-01 1.774189e-01 1.805502e-01 1.836258e-01 1.866453e-01 1.896082e-01 1.925142e-01 1.953631e-01 1.981549e-01 2.008893e-01 2.035665e-01 2.061864e-01 2.087494e-01 2.112555e-01 2.137052e-01 2.160986e-01 2.184363e-01 2.207186e-01 2.229462e-01 2.251195e-01 2.272390e-01 2.293056e-01 2.313198e-01 2.332823e-01 2.351938e-01 2.370552e-01 2.388671e-01 2.406305e-01 2.423461e-01 2.440147e-01 2.456373e-01 2.472146e-01 2.487477e-01 2.502372e-01 2.516842e-01 2.530896e-01 2.544541e-01 2.557788e-01 2.570645e-01 2.583121e-01 2.595225e-01 2.606966e-01 2.618352e-01 2.629393e-01 2.640097e-01 2.650472e-01 2.660527e-01 2.670271e-01 2.679710e-01 2.688855e-01 2.697711e-01 2.706288e-01 2.714594e-01 2.722634e-01 2.730418e-01

$exp
     [,1]       [,2]      [,3]     [,4]
[1,]    0 0.09966626 0.1881274 0.273049
