# Supplementary material for: Sink/Source Balance of Leaves Influences Amino Acid Pools and Their Associated Metabolic Fluxes in Winter Oilseed Rape (Brassica napus L.)
Source: Metabolites. 2020 Apr 13;10(4):150. doi: 10.3390/metabo10040150 (PMC7240945; doi:10.3390/metabo10040150)
Supplement: Supplementary file 1 [file metabolites-10-00150-s001.zip › Supplementary Code S1/Glu-Pro/BL3/summary_BL3.txt]

      col
row             opt        mean      median           sd       ci_2.5      ci_97.5
  Vpro 0.0001375473 0.000191949 0.000117159 0.0002457755 7.017684e-06 0.0005040235
  res  0.0013658786 1.269627842 0.304591280 2.1450344650 8.813278e-03 4.1710045614
