# Supplementary material for: Sink/Source Balance of Leaves Influences Amino Acid Pools and Their Associated Metabolic Fluxes in Winter Oilseed Rape (Brassica napus L.)
Source: Metabolites. 2020 Apr 13;10(4):150. doi: 10.3390/metabo10040150 (PMC7240945; doi:10.3390/metabo10040150)
Supplement: Supplementary file 1 [file metabolites-10-00150-s001.zip › Supplementary Code S1/Glu-Pro/BL7/fit_input/res_fit_enr_BL7_pro_1.txt]

$anFun
$anFun$`pro_1-M0`
[1] "1-(1-((0.00357698929414156)/(1+exp(-(-59.0533516189797)*(t-(71.8441711562861))))+(0.996422893500888)))"

$anFun$`pro_1-M1`
[1] "1-((0.00357698929414156)/(1+exp(-(-59.0533516189797)*(t-(71.8441711562861))))+(0.996422893500888))"


$sim
  [1] 1.172050e-07 1.172050e-07 1.172050e-07 1.172050e-07 1.172050e-07 1.172050e-07 1.172050e-07 1.172050e-07 1.172050e-07 1.172050e-07 1.172050e-07 1.172050e-07 1.172050e-07 1.172050e-07 1.172050e-07 1.172050e-07 1.172050e-07 1.172050e-07 1.172050e-07 1.172050e-07 1.172050e-07 1.172050e-07 1.172050e-07 1.172050e-07 1.172050e-07 1.172050e-07 1.172050e-07 1.172050e-07 1.172050e-07 1.172050e-07 1.172050e-07 1.172050e-07 1.172050e-07 1.172050e-07 1.172050e-07 1.172050e-07 1.172050e-07 1.172050e-07 1.172050e-07 1.172050e-07 1.172050e-07 1.172050e-07 1.172050e-07 1.172050e-07 1.172050e-07 1.172050e-07 1.172050e-07 1.172050e-07 1.172050e-07 1.172050e-07 1.172050e-07 1.172050e-07 1.172050e-07 1.172050e-07 1.172050e-07 1.172050e-07 1.172050e-07 1.172050e-07 1.172050e-07 1.172180e-07 3.577106e-03 3.577106e-03 3.577106e-03 3.577106e-03 3.577106e-03 3.577106e-03 3.577106e-03 3.577106e-03 3.577106e-03 3.577106e-03 3.577106e-03 3.577106e-03 3.577106e-03 3.577106e-03 3.577106e-03 3.577106e-03 3.577106e-03 3.577106e-03 3.577106e-03 3.577106e-03 3.577106e-03 3.577106e-03 3.577106e-03 3.577106e-03 3.577106e-03 3.577106e-03 3.577106e-03 3.577106e-03 3.577106e-03 3.577106e-03 3.577106e-03 3.577106e-03 3.577106e-03 3.577106e-03 3.577106e-03 3.577106e-03 3.577106e-03 3.577106e-03 3.577106e-03 3.577106e-03

$exp
     [,1] [,2] [,3]        [,4]
[1,]    0    0    0 0.003577041
