# Supplementary material for: Sink/Source Balance of Leaves Influences Amino Acid Pools and Their Associated Metabolic Fluxes in Winter Oilseed Rape (Brassica napus L.)
Source: Metabolites. 2020 Apr 13;10(4):150. doi: 10.3390/metabo10040150 (PMC7240945; doi:10.3390/metabo10040150)
Supplement: Supplementary file 1 [file metabolites-10-00150-s001.zip › Supplementary Code S1/Glu-Pro/BL7/fit_subnet_fitpro/res.txt]

$params_ini
$params_ini$kp
Vpro 
   1 

$params_ini$meta_conc
 glu  pro 
1.00 1.45 


$chi2
$chi2$`khi2 value`
[1] 0.002695833

$chi2$`data points`
[1] 4

$chi2$`fitted parameters`
[1] 1

$chi2$`degrees of freedom`
[1] 3

$chi2$`khi2 reduced value`
[1] 0.0008986111

$chi2$`p-value, i.e. P(X^2<=value)`
[1] 3.719694e-05

$chi2$conclusion
[1] "At level of 95% confidence, the model fits the data good enough with respect to the provided measurement SD."


$net
$net$rxn
$net$rxn$r1
$net$rxn$r1$R
[1] "glu" "pro"

$net$rxn$r1$C
[1] -1  1

$net$rxn$r1$E
[1] "Vpro"

$net$rxn$r1$T
[1] "A" "A"


$net$rxn$rout
$net$rxn$rout$R
[1] "pro"

$net$rxn$rout$C
[1] -1

$net$rxn$rout$E
[1] "Vpro"

$net$rxn$rout$T
[1] "A"


$net$i_mat
6 x 6 sparse Matrix of class "dtCMatrix"
          fluxomer
EMU        r1_glu_1-M0 r1_glu_1-M1 rout_pro_1-M0 rout_pro_1-M1 r1 rout
  glu_1-M0           .           .             .             .  .    .
  glu_1-M1           .           .             .             .  .    .
  pro_1-M0           1           .            -1             .  .    .
  pro_1-M1           .           1             .            -1  .    .
  glu                .           .             .             .  .    .
  pro                .           .             .             .  1   -1

$net$s_mat
2 x 2 sparse Matrix of class "dtCMatrix"
     flux
meta  r1 rout
  glu  .    .
  pro  1   -1

$net$m_map
2 x 6 sparse Matrix of class "dgCMatrix"
     EMU
meta  glu_1-M0 glu_1-M1 pro_1-M0 pro_1-M1 glu pro
  glu        .        .        .        .   1   .
  pro        .        .        .        .   .   1

$net$e_map
2 x 6 sparse Matrix of class "dgCMatrix"
       EMU
meta    glu_1-M0 glu_1-M1 pro_1-M0 pro_1-M1 glu pro
  glu_1        .        1        .        .   .   .
  pro_1        .        .        .        1   .   .

$net$f_map
2 x 6 sparse Matrix of class "dgCMatrix"
       EMU
meta    glu_1-M0 glu_1-M1 pro_1-M0 pro_1-M1 glu pro
  glu_1        1        1        .        .   .   .
  pro_1        .        .        1        1   .   .

$net$meas
$net$meas[[1]]
$net$meas[[1]]$name
[1] "pro"


$net$i_rows_info
[1] "glu" "glu" "pro" "pro" "glu" "pro"

$net$i_cols_info
$net$i_cols_info$flx
[1] "r1"   "r1"   "rout" "rout" "r1"   "rout"

$net$i_cols_info$m
  [,1]  [,2]  [,3]  [,4]  [,5]  [,6] 
1 "glu" "glu" "pro" "pro" "glu" "pro"
  "0"   "0"   "0"   "0"   "pro" "0"  

$net$i_cols_info$i
  [,1]       [,2]       [,3]       [,4]       [,5]  [,6] 
1 "glu_1-M0" "glu_1-M1" "pro_1-M0" "pro_1-M1" "glu" "pro"
  "0"        "0"        "0"        "0"        "pro" "0"  

$net$i_cols_info$i_filled
   [,1]  [,2]  [,3]  [,4] [,5]  [,6]
1  TRUE  TRUE  TRUE  TRUE TRUE  TRUE
  FALSE FALSE FALSE FALSE TRUE FALSE


$net$eq
[1] "r1=Vpro"   "rout=Vpro"

$net$add_eq
NULL

$net$min_meas
[1] "glu_1-M0" "glu_1-M1"

$net$fixed
$net$fixed$`in`
[1] "glu"

$net$fixed$out
character(0)

$net$fixed$user
[1] "glu"


$net$version
[1] "2.0.0"


$result
$result$par
        Vpro 
0.0003097003 

$result$lastp
         Vpro 
-1.054424e-09 

$result$hci
        Vpro 
0.0001742541 

$result$ci_p
[1] 0.95

$result$sd_res
[1] 0.02997684

$result$laststep
         Vpro 
-1.054424e-09 

$result$normp
[1] 1.054424e-09

$result$res
[1]  0.00000000  0.01303391  0.04792242 -0.01514570

$result$prevres
[1]  0.00000000  0.01303396  0.04792258 -0.01514515

$result$jacobian
          [,1]
[1,]   0.00000
[2,]  42.16274
[3,] 154.03466
[4,] 523.66404

$result$retres
$result$retres$res
[1]  0.00000000  0.01303396  0.04792258 -0.01514515

$result$retres$sim
[1] 0.0000000000 0.0002606791 0.0009584516 0.0032741382

$result$retres$sim_all
$result$retres$sim_all$an_fun
$result$retres$sim_all$an_fun$`glu_1-M0`
[1] "1-(-0.813097578189014+ (1-(-0.000568886434519087)*t) * ((1/(1 + exp((-286.009886865948-t)/(0.0179683612973658)))) -  (1/(1 + exp((-91.7327274312428-t)/(-62.2237380148744))))))"

$result$retres$sim_all$an_fun$`glu_1-M1`
[1] "-0.813097578189014+ (1-(-0.000568886434519087)*t) * ((1/(1 + exp((-286.009886865948-t)/(0.0179683612973658)))) -  (1/(1 + exp((-91.7327274312428-t)/(-62.2237380148744)))))"


$result$retres$sim_all$times
[1]   0  30  60 120

$result$retres$sim_all$sim
      glu_1-M0     glu_1-M1 pro_1-M0     pro_1-M1 glu  pro
[1,] 0.9993966 0.0006034212 1.450000 0.0000000000   1 1.45
[2,] 0.9220052 0.0779948348 1.449622 0.0003779848   1 1.45
[3,] 0.8619882 0.1380118478 1.448610 0.0013897548   1 1.45
[4,] 0.7792392 0.2207608116 1.445252 0.0047475004   1 1.45

$result$retres$sim_all$metabolites
     glu  pro
[1,]   1 1.45
[2,]   1 1.45
[3,]   1 1.45
[4,]   1 1.45

$result$retres$sim_all$isotopologues
      glu_1-M0     glu_1-M1  pro_1-M0     pro_1-M1
[1,] 0.9993966 0.0006034212 1.0000000 0.0000000000
[2,] 0.9220052 0.0779948348 0.9997393 0.0002606791
[3,] 0.8619882 0.1380118478 0.9990415 0.0009584516
[4,] 0.7792392 0.2207608116 0.9967259 0.0032741382

$result$retres$sim_all$enrichments
            glu_1        pro_1
[1,] 0.0006034212 0.0000000000
[2,] 0.0779948348 0.0002606791
[3,] 0.1380118478 0.0009584516
[4,] 0.2207608116 0.0032741382

$result$retres$sim_all$flx
               r1         rout
[1,] 0.0003097013 0.0003097013
[2,] 0.0003097013 0.0003097013
[3,] 0.0003097013 0.0003097013
[4,] 0.0003097013 0.0003097013


$result$it
[1] 4

$result$btit
[1] 0

$result$history
NULL

$result$error
[1] 0

$result$mes
[1] ""


$constraints
$constraints$u
              Vpro
Vpro <= 100     -1
Vpro >= 1e-06    1

$constraints$co
  Vpro <= 100 Vpro >= 1e-06 
       -1e+02         1e-06 


$sens
$sens$summary
      col
row             opt        mean     median           sd       ci_2.5     ci_97.5
  Vpro 0.0003097003 0.001625826 0.00152915 0.0009328129 0.0008171189 0.002598884
  res  0.0026958333 2.014756072 2.47648727 1.1696925415 0.4431158444 2.801453272

$sens$sim
, , 1

     isotopologue
time  glu_1 pro_1
  0      NA    NA
  30     NA    NA
  60     NA    NA
  120    NA    NA

, , 2

     isotopologue
time  glu_1 pro_1
  0      NA    NA
  30     NA    NA
  60     NA    NA
  120    NA    NA

, , 3

     isotopologue
time  glu_1 pro_1
  0      NA    NA
  30     NA    NA
  60     NA    NA
  120    NA    NA

, , 4

     isotopologue
time  glu_1 pro_1
  0      NA    NA
  30     NA    NA
  60     NA    NA
  120    NA    NA


$sens$par
      par
r              Vpro       res
  [1,] 0.0022088921 0.2952164
  [2,] 0.0026305049 2.8108334
  [3,] 0.0008494076 2.6857656
  [4,] 0.0008145009 2.2672090
