# Supplementary material for: Sink/Source Balance of Leaves Influences Amino Acid Pools and Their Associated Metabolic Fluxes in Winter Oilseed Rape (Brassica napus L.)
Source: Metabolites. 2020 Apr 13;10(4):150. doi: 10.3390/metabo10040150 (PMC7240945; doi:10.3390/metabo10040150)
Supplement: Supplementary file 1 [file metabolites-10-00150-s001.zip › Supplementary Code S1/Glu-Pro/BL7/summary_BL7.txt]

      col
row             opt        mean     median           sd       ci_2.5     ci_97.5
  Vpro 0.0003097003 0.001625826 0.00152915 0.0009328129 0.0008171189 0.002598884
  res  0.0026958333 2.014756072 2.47648727 1.1696925415 0.4431158444 2.801453272
