# Supplementary material for: Sink/Source Balance of Leaves Influences Amino Acid Pools and Their Associated Metabolic Fluxes in Winter Oilseed Rape (Brassica napus L.)
Source: Metabolites. 2020 Apr 13;10(4):150. doi: 10.3390/metabo10040150 (PMC7240945; doi:10.3390/metabo10040150)
Supplement: Supplementary file 1 [file metabolites-10-00150-s001.zip › Supplementary Code S1/Glu-Pro/CL11/fit_input/res_fit_enr_CL11_pro_1.txt]

$anFun
$anFun$`pro_1-M0`
[1] "1-(0.000341869208333703+ (-0.999999847563529-(9.9999782632086)*t) * ((1/(1 + exp((862.921033601589-t)/(-66.9165948667222)))) -  (1/(1 + exp((-55.8902208275412-t)/(7.00921884830087))))))"

$anFun$`pro_1-M1`
[1] "0.000341869208333703+ (-0.999999847563529-(9.9999782632086)*t) * ((1/(1 + exp((862.921033601589-t)/(-66.9165948667222)))) -  (1/(1 + exp((-55.8902208275412-t)/(7.00921884830087)))))"


$sim
  [1]  1.347708e-07 -3.424392e-03 -5.741853e-03 -7.216232e-03 -8.055581e-03 -8.423116e-03 -8.446202e-03 -8.223618e-03 -7.831419e-03 -7.327658e-03 -6.756186e-03 -6.149694e-03 -5.532148e-03 -4.920740e-03 -4.327427e-03 -3.760163e-03 -3.223867e-03 -2.721182e-03 -2.253075e-03 -1.819300e-03 -1.418760e-03 -1.049778e-03 -7.103095e-04 -3.980997e-04 -1.108003e-04  1.539457e-04  3.984440e-04  6.249071e-04  8.354278e-04  1.031963e-03  1.216327e-03  1.390188e-03  1.555071e-03  1.712364e-03  1.863323e-03  2.009085e-03  2.150672e-03  2.289003e-03  2.424905e-03  2.559116e-03  2.692300e-03  2.825053e-03  2.957909e-03  3.091348e-03  3.225802e-03  3.361661e-03  3.499278e-03  3.638974e-03  3.781042e-03  3.925749e-03  4.073344e-03  4.224054e-03  4.378094e-03  4.535664e-03  4.696952e-03  4.862139e-03  5.031396e-03  5.204888e-03  5.382777e-03  5.565218e-03  5.752364e-03  5.944366e-03  6.141374e-03  6.343534e-03  6.550995e-03  6.763905e-03  6.982413e-03  7.206667e-03  7.436819e-03  7.673021e-03  7.915428e-03  8.164196e-03  8.419484e-03  8.681453e-03  8.950268e-03  9.226097e-03  9.509110e-03  9.799481e-03  1.009739e-02  1.040301e-02  1.071653e-02  1.103815e-02  1.136804e-02  1.170641e-02  1.205347e-02  1.240940e-02  1.277443e-02  1.314877e-02  1.353264e-02  1.392626e-02  1.432986e-02  1.474367e-02  1.516794e-02  1.560290e-02  1.604881e-02  1.650591e-02  1.697448e-02  1.745478e-02  1.794708e-02  1.845166e-02

$exp
     [,1]         [,2]        [,3]       [,4]
[1,]    0 8.974596e-05 0.003999246 0.01845165
