# Supplementary material for: Sink/Source Balance of Leaves Influences Amino Acid Pools and Their Associated Metabolic Fluxes in Winter Oilseed Rape (Brassica napus L.)
Source: Metabolites. 2020 Apr 13;10(4):150. doi: 10.3390/metabo10040150 (PMC7240945; doi:10.3390/metabo10040150)
Supplement: Supplementary file 1 [file metabolites-10-00150-s001.zip › Supplementary Code S1/Glu-Pro/CL11/summary_CL11.txt]

      col
row            opt       mean      median          sd       ci_2.5     ci_97.5
  Vpro 0.002977800 0.00321227 0.003132942 0.002694599 0.0003162505 0.006243145
  res  0.008412576 1.16022139 0.807566104 1.098432916 0.3089008857 2.611055864
