# Supplementary material for: Sink/Source Balance of Leaves Influences Amino Acid Pools and Their Associated Metabolic Fluxes in Winter Oilseed Rape (Brassica napus L.)
Source: Metabolites. 2020 Apr 13;10(4):150. doi: 10.3390/metabo10040150 (PMC7240945; doi:10.3390/metabo10040150)
Supplement: Supplementary file 1 [file metabolites-10-00150-s001.zip › Supplementary Code S1/Glu-Pro/CL15/fit_input/res_fit_enr_CL15_glu_1.txt]

$anFun
$anFun$`glu_1-M0`
[1] "1-(1-((0.304797320871124)/(1+exp(-(-0.0375801743676907)*(t-(34.1235369146667))))+(0.761388602863653)))"

$anFun$`glu_1-M1`
[1] "1-((0.304797320871124)/(1+exp(-(-0.0375801743676907)*(t-(34.1235369146667))))+(0.761388602863653))"


$sim
  [1] 3.341771e-13 2.390597e-03 4.841839e-03 7.353422e-03 9.924901e-03 1.255568e-02 1.524502e-02 1.799200e-02 2.079556e-02 2.365447e-02 2.656734e-02 2.953259e-02 3.254850e-02 3.561317e-02 3.872454e-02 4.188037e-02 4.507830e-02 4.831577e-02 5.159013e-02 5.489854e-02 5.823805e-02 6.160560e-02 6.499801e-02 6.841199e-02 7.184419e-02 7.529115e-02 7.874938e-02 8.221533e-02 8.568543e-02 8.915607e-02 9.262366e-02 9.608462e-02 9.953538e-02 1.029724e-01 1.063923e-01 1.097916e-01 1.131671e-01 1.165154e-01 1.198336e-01 1.231186e-01 1.263676e-01 1.295778e-01 1.327467e-01 1.358718e-01 1.389509e-01 1.419818e-01 1.449626e-01 1.478916e-01 1.507671e-01 1.535876e-01 1.563519e-01 1.590588e-01 1.617075e-01 1.642971e-01 1.668269e-01 1.692965e-01 1.717056e-01 1.740538e-01 1.763413e-01 1.785679e-01 1.807339e-01 1.828396e-01 1.848853e-01 1.868716e-01 1.887991e-01 1.906683e-01 1.924801e-01 1.942352e-01 1.959346e-01 1.975792e-01 1.991699e-01 2.007078e-01 2.021940e-01 2.036295e-01 2.050155e-01 2.063532e-01 2.076437e-01 2.088882e-01 2.100879e-01 2.112440e-01 2.123577e-01 2.134302e-01 2.144627e-01 2.154563e-01 2.164123e-01 2.173318e-01 2.182160e-01 2.190660e-01 2.198829e-01 2.206677e-01 2.214217e-01 2.221458e-01 2.228411e-01 2.235085e-01 2.241491e-01 2.247639e-01 2.253537e-01 2.259195e-01 2.264621e-01 2.269825e-01

$exp
     [,1]       [,2]      [,3]      [,4]
[1,]    0 0.07442821 0.1549768 0.2269825
