# Supplementary material for: Sink/Source Balance of Leaves Influences Amino Acid Pools and Their Associated Metabolic Fluxes in Winter Oilseed Rape (Brassica napus L.)
Source: Metabolites. 2020 Apr 13;10(4):150. doi: 10.3390/metabo10040150 (PMC7240945; doi:10.3390/metabo10040150)
Supplement: Supplementary file 1 [file metabolites-10-00150-s001.zip › Supplementary Code S1/Glu-Pro/CL15/fit_input/res_fit_enr_CL15_pro_1.txt]

$anFun
$anFun$`pro_1-M0`
[1] "1-(4.59526358705083e-05+ (-0.999999995823032-(5.44057361206106)*t) * ((1/(1 + exp((-216.774721514314-t)/(-22.544477132344)))) -  (1/(1 + exp((999.999580610758-t)/(92.7338909214541))))))"

$anFun$`pro_1-M1`
[1] "4.59526358705083e-05+ (-0.999999995823032-(5.44057361206106)*t) * ((1/(1 + exp((-216.774721514314-t)/(-22.544477132344)))) -  (1/(1 + exp((999.999580610758-t)/(92.7338909214541)))))"


$sim
  [1]  2.661649e-09 -2.744387e-04 -5.017844e-04 -6.853782e-04 -8.283241e-04 -9.335019e-04 -1.003582e-03 -1.041038e-03 -1.048161e-03 -1.027073e-03 -9.797321e-04 -9.079504e-04 -8.133994e-04 -6.976205e-04 -5.620335e-04 -4.079447e-04 -2.365548e-04 -4.896526e-05  1.538143e-04  3.708606e-04  6.013302e-04  8.444549e-04  1.099536e-03  1.365940e-03  1.643093e-03  1.930480e-03  2.227636e-03  2.534147e-03  2.849644e-03  3.173800e-03  3.506328e-03  3.846979e-03  4.195537e-03  4.551818e-03  4.915670e-03  5.286966e-03  5.665608e-03  6.051518e-03  6.444645e-03  6.844955e-03  7.252437e-03  7.667096e-03  8.088954e-03  8.518051e-03  8.954438e-03  9.398184e-03  9.849368e-03  1.030808e-02  1.077443e-02  1.124853e-02  1.173050e-02  1.222047e-02  1.271859e-02  1.322501e-02  1.373989e-02  1.426339e-02  1.479568e-02  1.533695e-02  1.588737e-02  1.644715e-02  1.701648e-02  1.759556e-02  1.818459e-02  1.878380e-02  1.939341e-02  2.001362e-02  2.064468e-02  2.128681e-02  2.194026e-02  2.260525e-02  2.328204e-02  2.397087e-02  2.467200e-02  2.538569e-02  2.611220e-02  2.685179e-02  2.760472e-02  2.837129e-02  2.915176e-02  2.994641e-02  3.075553e-02  3.157941e-02  3.241834e-02  3.327262e-02  3.414256e-02  3.502845e-02  3.593061e-02  3.684936e-02  3.778501e-02  3.873789e-02  3.970832e-02  4.069663e-02  4.170318e-02  4.272829e-02  4.377231e-02  4.483560e-02  4.591851e-02  4.702141e-02  4.814466e-02  4.928863e-02

$exp
     [,1]        [,2]       [,3]       [,4]
[1,]    0 0.001857694 0.01148853 0.04928863
