# Supplementary material for: Sink/Source Balance of Leaves Influences Amino Acid Pools and Their Associated Metabolic Fluxes in Winter Oilseed Rape (Brassica napus L.)
Source: Metabolites. 2020 Apr 13;10(4):150. doi: 10.3390/metabo10040150 (PMC7240945; doi:10.3390/metabo10040150)
Supplement: Supplementary file 1 [file metabolites-10-00150-s001.zip › Supplementary Code S1/Glu-Pro/CL15/summary_CL15.txt]

      col
row            opt       mean      median          sd      ci_2.5     ci_97.5
  Vpro 0.008368814 0.00816401 0.008303265 0.001699008 0.006390482 0.009700803
  res  0.026948015 2.05314407 2.247032689 0.690707862 1.184917393 2.591760105
