# Supplementary material for: Sink/Source Balance of Leaves Influences Amino Acid Pools and Their Associated Metabolic Fluxes in Winter Oilseed Rape (Brassica napus L.)
Source: Metabolites. 2020 Apr 13;10(4):150. doi: 10.3390/metabo10040150 (PMC7240945; doi:10.3390/metabo10040150)
Supplement: Supplementary file 1 [file metabolites-10-00150-s001.zip › Supplementary Code S1/Glu-Pro/CL3/fit_input/res_fit_enr_CL3_glu_1.txt]

$anFun
$anFun$`glu_1-M0`
[1] "1-(0.368964532353579+ (-1-(0.000657731272861772)*t) * ((1/(1 + exp((-53.6466150493243-t)/(-100)))) -  (1/(1 + exp((1000-t)/(100))))))"

$anFun$`glu_1-M1`
[1] "0.368964532353579+ (-1-(0.000657731272861772)*t) * ((1/(1 + exp((-53.6466150493243-t)/(-100)))) -  (1/(1 + exp((1000-t)/(100)))))"


$sim
  [1] -9.774608e-08  2.526360e-03  5.048178e-03  7.565174e-03  1.007717e-02  1.258397e-02  1.508542e-02  1.758133e-02  2.007154e-02  2.255586e-02  2.503413e-02  2.750619e-02  2.997187e-02  3.243100e-02  3.488344e-02  3.732901e-02  3.976756e-02  4.219894e-02  4.462301e-02  4.703960e-02  4.944858e-02  5.184980e-02  5.424312e-02  5.662840e-02  5.900550e-02  6.137430e-02  6.373465e-02  6.608643e-02  6.842952e-02  7.076378e-02  7.308911e-02  7.540537e-02  7.771246e-02  8.001025e-02  8.229864e-02  8.457752e-02  8.684679e-02  8.910633e-02  9.135605e-02  9.359585e-02  9.582564e-02  9.804531e-02  1.002548e-01  1.024540e-01  1.046428e-01  1.068211e-01  1.089890e-01  1.111462e-01  1.132927e-01  1.154284e-01  1.175533e-01  1.196673e-01  1.217703e-01  1.238623e-01  1.259432e-01  1.280130e-01  1.300715e-01  1.321188e-01  1.341547e-01  1.361793e-01  1.381925e-01  1.401942e-01  1.421844e-01  1.441631e-01  1.461302e-01  1.480857e-01  1.500296e-01  1.519618e-01  1.538822e-01  1.557910e-01  1.576880e-01  1.595732e-01  1.614466e-01  1.633082e-01  1.651579e-01  1.669958e-01  1.688218e-01  1.706360e-01  1.724383e-01  1.742287e-01  1.760072e-01  1.777738e-01  1.795285e-01  1.812713e-01  1.830022e-01  1.847212e-01  1.864283e-01  1.881235e-01  1.898069e-01  1.914784e-01  1.931381e-01  1.947859e-01  1.964219e-01  1.980461e-01  1.996585e-01  2.012591e-01  2.028480e-01  2.044251e-01  2.059906e-01  2.075444e-01

$exp
     [,1]       [,2]      [,3]      [,4]
[1,]    0 0.06073704 0.1165369 0.2075304
