# Supplementary material for: Sink/Source Balance of Leaves Influences Amino Acid Pools and Their Associated Metabolic Fluxes in Winter Oilseed Rape (Brassica napus L.)
Source: Metabolites. 2020 Apr 13;10(4):150. doi: 10.3390/metabo10040150 (PMC7240945; doi:10.3390/metabo10040150)
Supplement: Supplementary file 1 [file metabolites-10-00150-s001.zip › Supplementary Code S1/Glu-Pro/CL3/fit_input/res_fit_enr_CL3_pro_1.txt]

$anFun
$anFun$`pro_1-M0`
[1] "1-(0.000277004753984609+ (-0.999999636376286-(5.42683752838422)*t) * ((1/(1 + exp((-62.3820972995629-t)/(-7.6192546349327)))) -  (1/(1 + exp((909.619529289985-t)/(70.4048410910628))))))"

$anFun$`pro_1-M1`
[1] "0.000277004753984609+ (-0.999999636376286-(5.42683752838422)*t) * ((1/(1 + exp((-62.3820972995629-t)/(-7.6192546349327)))) -  (1/(1 + exp((909.619529289985-t)/(70.4048410910628)))))"


$sim
  [1]  1.402787e-06 -1.501353e-03 -2.550739e-03 -3.247040e-03 -3.670842e-03 -3.886654e-03 -3.945890e-03 -3.889323e-03 -3.749105e-03 -3.550417e-03 -3.312822e-03 -3.051376e-03 -2.777526e-03 -2.499846e-03 -2.224637e-03 -1.956405e-03 -1.698255e-03 -1.452204e-03 -1.219435e-03 -1.000495e-03 -7.954585e-04 -6.040524e-04 -4.257574e-04 -2.598847e-04 -1.056367e-04  3.784642e-05  1.714525e-04  2.960706e-04  4.125726e-04  5.217995e-04  6.245526e-04  7.215876e-04  8.136113e-04  9.012810e-04  9.852038e-04  1.065939e-03  1.143998e-03  1.219850e-03  1.293923e-03  1.366603e-03  1.438246e-03  1.509171e-03  1.579671e-03  1.650009e-03  1.720427e-03  1.791141e-03  1.862353e-03  1.934242e-03  2.006976e-03  2.080707e-03  2.155574e-03  2.231708e-03  2.309228e-03  2.388247e-03  2.468870e-03  2.551195e-03  2.635316e-03  2.721322e-03  2.809297e-03  2.899323e-03  2.991481e-03  3.085845e-03  3.182493e-03  3.281496e-03  3.382929e-03  3.486862e-03  3.593368e-03  3.702518e-03  3.814382e-03  3.929032e-03  4.046540e-03  4.166978e-03  4.290420e-03  4.416938e-03  4.546607e-03  4.679504e-03  4.815704e-03  4.955286e-03  5.098329e-03  5.244913e-03  5.395120e-03  5.549034e-03  5.706741e-03  5.868325e-03  6.033877e-03  6.203485e-03  6.377243e-03  6.555243e-03  6.737581e-03  6.924355e-03  7.115664e-03  7.311610e-03  7.512297e-03  7.717831e-03  7.928319e-03  8.143872e-03  8.364603e-03  8.590626e-03  8.822060e-03  9.059023e-03

$exp
     [,1]         [,2]        [,3]        [,4]
[1,]    0 3.402475e-06 0.002119026 0.009058802
