# Supplementary material for: Sink/Source Balance of Leaves Influences Amino Acid Pools and Their Associated Metabolic Fluxes in Winter Oilseed Rape (Brassica napus L.)
Source: Metabolites. 2020 Apr 13;10(4):150. doi: 10.3390/metabo10040150 (PMC7240945; doi:10.3390/metabo10040150)
Supplement: Supplementary file 1 [file metabolites-10-00150-s001.zip › Supplementary Code S1/Glu-Pro/CL3/fit_subnet_fitpro/res.txt]

$params_ini
$params_ini$kp
Vpro 
   1 

$params_ini$meta_conc
 glu  pro 
1.00 0.98 


$chi2
$chi2$`khi2 value`
[1] 0.001227782

$chi2$`data points`
[1] 4

$chi2$`fitted parameters`
[1] 1

$chi2$`degrees of freedom`
[1] 3

$chi2$`khi2 reduced value`
[1] 0.0004092606

$chi2$`p-value, i.e. P(X^2<=value)`
[1] 1.143775e-05

$chi2$conclusion
[1] "At level of 95% confidence, the model fits the data good enough with respect to the provided measurement SD."


$net
$net$rxn
$net$rxn$r1
$net$rxn$r1$R
[1] "glu" "pro"

$net$rxn$r1$C
[1] -1  1

$net$rxn$r1$E
[1] "Vpro"

$net$rxn$r1$T
[1] "A" "A"


$net$rxn$rout
$net$rxn$rout$R
[1] "pro"

$net$rxn$rout$C
[1] -1

$net$rxn$rout$E
[1] "Vpro"

$net$rxn$rout$T
[1] "A"


$net$i_mat
6 x 6 sparse Matrix of class "dtCMatrix"
          fluxomer
EMU        r1_glu_1-M0 r1_glu_1-M1 rout_pro_1-M0 rout_pro_1-M1 r1 rout
  glu_1-M0           .           .             .             .  .    .
  glu_1-M1           .           .             .             .  .    .
  pro_1-M0           1           .            -1             .  .    .
  pro_1-M1           .           1             .            -1  .    .
  glu                .           .             .             .  .    .
  pro                .           .             .             .  1   -1

$net$s_mat
2 x 2 sparse Matrix of class "dtCMatrix"
     flux
meta  r1 rout
  glu  .    .
  pro  1   -1

$net$m_map
2 x 6 sparse Matrix of class "dgCMatrix"
     EMU
meta  glu_1-M0 glu_1-M1 pro_1-M0 pro_1-M1 glu pro
  glu        .        .        .        .   1   .
  pro        .        .        .        .   .   1

$net$e_map
2 x 6 sparse Matrix of class "dgCMatrix"
       EMU
meta    glu_1-M0 glu_1-M1 pro_1-M0 pro_1-M1 glu pro
  glu_1        .        1        .        .   .   .
  pro_1        .        .        .        1   .   .

$net$f_map
2 x 6 sparse Matrix of class "dgCMatrix"
       EMU
meta    glu_1-M0 glu_1-M1 pro_1-M0 pro_1-M1 glu pro
  glu_1        1        1        .        .   .   .
  pro_1        .        .        1        1   .   .

$net$meas
$net$meas[[1]]
$net$meas[[1]]$name
[1] "pro"


$net$i_rows_info
[1] "glu" "glu" "pro" "pro" "glu" "pro"

$net$i_cols_info
$net$i_cols_info$flx
[1] "r1"   "r1"   "rout" "rout" "r1"   "rout"

$net$i_cols_info$m
  [,1]  [,2]  [,3]  [,4]  [,5]  [,6] 
1 "glu" "glu" "pro" "pro" "glu" "pro"
  "0"   "0"   "0"   "0"   "pro" "0"  

$net$i_cols_info$i
  [,1]       [,2]       [,3]       [,4]       [,5]  [,6] 
1 "glu_1-M0" "glu_1-M1" "pro_1-M0" "pro_1-M1" "glu" "pro"
  "0"        "0"        "0"        "0"        "pro" "0"  

$net$i_cols_info$i_filled
   [,1]  [,2]  [,3]  [,4] [,5]  [,6]
1  TRUE  TRUE  TRUE  TRUE TRUE  TRUE
  FALSE FALSE FALSE FALSE TRUE FALSE


$net$eq
[1] "r1=Vpro"   "rout=Vpro"

$net$add_eq
NULL

$net$min_meas
[1] "glu_1-M0" "glu_1-M1"

$net$fixed
$net$fixed$`in`
[1] "glu"

$net$fixed$out
character(0)

$net$fixed$user
[1] "glu"


$net$version
[1] "2.0.0"


$result
$result$par
        Vpro 
0.0006688586 

$result$lastp
         Vpro 
-9.681026e-10 

$result$hci
        Vpro 
9.539572e-05 

$result$ci_p
[1] 0.95

$result$sd_res
[1] 0.02023019

$result$laststep
         Vpro 
-9.681026e-10 

$result$normp
[1] 9.681026e-10

$result$res
[1]  0.000000000  0.031009216  0.015032014 -0.006344201

$result$prevres
[1]  0.000000000  0.031009261  0.015032187 -0.006343573

$result$jacobian
          [,1]
[1,]   0.00000
[2,]  46.30205
[3,] 178.48150
[4,] 649.21123

$result$retres
$result$retres$res
[1]  0.000000000  0.031009261  0.015032187 -0.006343573

$result$retres$sim
[1] 0.0000000000 0.0006235877 0.0024196699 0.0089319302

$result$retres$sim_all
$result$retres$sim_all$an_fun
$result$retres$sim_all$an_fun$`glu_1-M0`
[1] "1-(0.368964532353579+ (-1-(0.000657731272861772)*t) * ((1/(1 + exp((-53.6466150493243-t)/(-100)))) -  (1/(1 + exp((1000-t)/(100))))))"

$result$retres$sim_all$an_fun$`glu_1-M1`
[1] "0.368964532353579+ (-1-(0.000657731272861772)*t) * ((1/(1 + exp((-53.6466150493243-t)/(-100)))) -  (1/(1 + exp((1000-t)/(100)))))"


$result$retres$sim_all$times
[1]   0  30  60 120

$result$retres$sim_all$sim
      glu_1-M0      glu_1-M1  pro_1-M0     pro_1-M1 glu  pro
[1,] 1.0000001 -9.774608e-08 0.9800000 0.0000000000   1 0.98
[2,] 0.9392171  6.078288e-02 0.9793889 0.0006111159   1 0.98
[3,] 0.8835078  1.164922e-01 0.9776287 0.0023712765   1 0.98
[4,] 0.7924556  2.075444e-01 0.9712467 0.0087532916   1 0.98

$result$retres$sim_all$metabolites
     glu  pro
[1,]   1 0.98
[2,]   1 0.98
[3,]   1 0.98
[4,]   1 0.98

$result$retres$sim_all$isotopologues
      glu_1-M0      glu_1-M1  pro_1-M0     pro_1-M1
[1,] 1.0000001 -9.774608e-08 1.0000000 0.0000000000
[2,] 0.9392171  6.078288e-02 0.9993764 0.0006235877
[3,] 0.8835078  1.164922e-01 0.9975803 0.0024196699
[4,] 0.7924556  2.075444e-01 0.9910681 0.0089319302

$result$retres$sim_all$enrichments
             glu_1        pro_1
[1,] -9.774608e-08 0.0000000000
[2,]  6.078288e-02 0.0006235877
[3,]  1.164922e-01 0.0024196699
[4,]  2.075444e-01 0.0089319302

$result$retres$sim_all$flx
               r1         rout
[1,] 0.0006688596 0.0006688596
[2,] 0.0006688596 0.0006688596
[3,] 0.0006688596 0.0006688596
[4,] 0.0006688596 0.0006688596


$result$it
[1] 4

$result$btit
[1] 0

$result$history
NULL

$result$error
[1] 0

$result$mes
[1] ""


$constraints
$constraints$u
              Vpro
Vpro <= 100     -1
Vpro >= 1e-06    1

$constraints$co
  Vpro <= 100 Vpro >= 1e-06 
       -1e+02         1e-06 


$sens
$sens$summary
      col
row             opt        mean      median          sd       ci_2.5     ci_97.5
  Vpro 0.0006688586 0.001067564 0.001133247 0.001035346 2.794391e-05 0.001995523
  res  0.0012277818 1.394977741 1.425198427 1.092953844 1.301550e-01 2.608425294

$sens$sim
, , 1

     isotopologue
time  glu_1 pro_1
  0      NA    NA
  30     NA    NA
  60     NA    NA
  120    NA    NA

, , 2

     isotopologue
time  glu_1 pro_1
  0      NA    NA
  30     NA    NA
  60     NA    NA
  120    NA    NA

, , 3

     isotopologue
time  glu_1 pro_1
  0      NA    NA
  30     NA    NA
  60     NA    NA
  120    NA    NA

, , 4

     isotopologue
time  glu_1 pro_1
  0      NA    NA
  30     NA    NA
  60     NA    NA
  120    NA    NA


$sens$par
      par
r              Vpro        res
  [1,] 0.0019062415 1.61752264
  [2,] 0.0020027624 0.04074536
  [3,] 0.0003602521 1.23287421
  [4,] 0.0000010000 2.68876875
