# Supplementary material for: Sink/Source Balance of Leaves Influences Amino Acid Pools and Their Associated Metabolic Fluxes in Winter Oilseed Rape (Brassica napus L.)
Source: Metabolites. 2020 Apr 13;10(4):150. doi: 10.3390/metabo10040150 (PMC7240945; doi:10.3390/metabo10040150)
Supplement: Supplementary file 1 [file metabolites-10-00150-s001.zip › Supplementary Code S1/Glu-Pro/CL3/summary_CL3.txt]

      col
row             opt        mean      median          sd       ci_2.5     ci_97.5
  Vpro 0.0006688586 0.001067564 0.001133247 0.001035346 2.794391e-05 0.001995523
  res  0.0012277818 1.394977741 1.425198427 1.092953844 1.301550e-01 2.608425294
