# Supplementary material for: Sink/Source Balance of Leaves Influences Amino Acid Pools and Their Associated Metabolic Fluxes in Winter Oilseed Rape (Brassica napus L.)
Source: Metabolites. 2020 Apr 13;10(4):150. doi: 10.3390/metabo10040150 (PMC7240945; doi:10.3390/metabo10040150)
Supplement: Supplementary file 1 [file metabolites-10-00150-s001.zip › Supplementary Code S1/Glu-Pro/CL7/fit_input/res_fit_enr_CL7_glu_1.txt]

$anFun
$anFun$`glu_1-M0`
[1] "1-(0.00244938381609662+ (-0.999999998293557-(-0.552764997432385)*t) * ((1/(1 + exp((-287.442396623058-t)/(82.4774533730666)))) -  (1/(1 + exp((-333.805228691409-t)/(97.9542302989395))))))"

$anFun$`glu_1-M1`
[1] "0.00244938381609662+ (-0.999999998293557-(-0.552764997432385)*t) * ((1/(1 + exp((-287.442396623058-t)/(82.4774533730666)))) -  (1/(1 + exp((-333.805228691409-t)/(97.9542302989395)))))"


$sim
  [1] 0.0001348772 0.0016726283 0.0032627422 0.0049024575 0.0065890853 0.0083200079 0.0100926774 0.0119046145 0.0137534072 0.0156367095 0.0175522403 0.0194977820 0.0214711794 0.0234703383 0.0254932245 0.0275378628 0.0296023352 0.0316847805 0.0337833926 0.0358964197 0.0380221631 0.0401589761 0.0423052628 0.0444594775 0.0466201229 0.0487857497 0.0509549555 0.0531263835 0.0552987217 0.0574707018 0.0596410987 0.0618087289 0.0639724500 0.0661311595 0.0682837944 0.0704293295 0.0725667775 0.0746951872 0.0768136434 0.0789212658 0.0810172077 0.0831006563 0.0851708307 0.0872269819 0.0892683920 0.0912943729 0.0933042661 0.0952974420 0.0972732987 0.0992312617 0.1011707832 0.1030913412 0.1049924390 0.1068736047 0.1087343903 0.1105743709 0.1123931448 0.1141903322 0.1159655749 0.1177185357 0.1194488979 0.1211563644 0.1228406578 0.1245015192 0.1261387080 0.1277520015 0.1293411941 0.1309060970 0.1324465376 0.1339623592 0.1354534205 0.1369195948 0.1383607702 0.1397768484 0.1411677450 0.1425333887 0.1438737208 0.1451886951 0.1464782774 0.1477424449 0.1489811862 0.1501945006 0.1513823980 0.1525448983 0.1536820315 0.1547938366 0.1558803623 0.1569416655 0.1579778122 0.1589888763 0.1599749395 0.1609360914 0.1618724288 0.1627840557 0.1636710826 0.1645336267 0.1653718117 0.1661857669 0.1669756276 0.1677415347

$exp
     [,1]       [,2]       [,3]     [,4]
[1,]    0 0.04870283 0.09972745 0.167894
