# Supplementary material for: Sink/Source Balance of Leaves Influences Amino Acid Pools and Their Associated Metabolic Fluxes in Winter Oilseed Rape (Brassica napus L.)
Source: Metabolites. 2020 Apr 13;10(4):150. doi: 10.3390/metabo10040150 (PMC7240945; doi:10.3390/metabo10040150)
Supplement: Supplementary file 1 [file metabolites-10-00150-s001.zip › Supplementary Code S1/Glu-Pro/CL7/fit_input/res_fit_enr_CL7_pro_1.txt]

$anFun
$anFun$`pro_1-M0`
[1] "1-(0.00095072724544245+ (0.999997580414037-(-9.64533438593771)*t) * ((1/(1 + exp((-38.7371145737861-t)/(5.56840126824061)))) -  (1/(1 + exp((723.005494251248-t)/(-51.0043100038197))))))"

$anFun$`pro_1-M1`
[1] "0.00095072724544245+ (0.999997580414037-(-9.64533438593771)*t) * ((1/(1 + exp((-38.7371145737861-t)/(5.56840126824061)))) -  (1/(1 + exp((723.005494251248-t)/(-51.0043100038197)))))"


$sim
  [1]  1.819568e-13 -8.754837e-03 -1.404655e-02 -1.689360e-02 -1.804888e-02 -1.806448e-02 -1.734132e-02 -1.616717e-02 -1.474547e-02 -1.321734e-02 -1.167816e-02 -1.019002e-02 -8.791143e-03 -7.502803e-03 -6.334510e-03 -5.287792e-03 -4.358954e-03 -3.541060e-03 -2.825343e-03 -2.202184e-03 -1.661781e-03 -1.194587e-03 -7.915831e-04 -4.444380e-04 -1.455810e-04  1.117775e-04  3.336634e-04  5.253791e-04  6.915580e-04  8.362241e-04  9.628557e-04  1.074446e-03  1.173561e-03  1.262395e-03  1.342818e-03  1.416424e-03  1.484564e-03  1.548386e-03  1.608865e-03  1.666826e-03  1.722969e-03  1.777890e-03  1.832094e-03  1.886014e-03  1.940019e-03  1.994427e-03  2.049512e-03  2.105512e-03  2.162638e-03  2.221074e-03  2.280984e-03  2.342519e-03  2.405812e-03  2.470991e-03  2.538171e-03  2.607463e-03  2.678972e-03  2.752801e-03  2.829048e-03  2.907811e-03  2.989186e-03  3.073270e-03  3.160159e-03  3.249950e-03  3.342741e-03  3.438633e-03  3.537727e-03  3.640125e-03  3.745935e-03  3.855263e-03  3.968221e-03  4.084923e-03  4.205484e-03  4.330025e-03  4.458668e-03  4.591539e-03  4.728770e-03  4.870492e-03  5.016843e-03  5.167965e-03  5.324002e-03  5.485104e-03  5.651424e-03  5.823120e-03  6.000356e-03  6.183297e-03  6.372117e-03  6.566992e-03  6.768104e-03  6.975642e-03  7.189796e-03  7.410767e-03  7.638757e-03  7.873977e-03  8.116642e-03  8.366975e-03  8.625204e-03  8.891564e-03  9.166297e-03  9.449651e-03

$exp
     [,1]        [,2]        [,3]        [,4]
[1,]    0 5.09861e-05 0.002250835 0.009449651
