# Supplementary material for: Sink/Source Balance of Leaves Influences Amino Acid Pools and Their Associated Metabolic Fluxes in Winter Oilseed Rape (Brassica napus L.)
Source: Metabolites. 2020 Apr 13;10(4):150. doi: 10.3390/metabo10040150 (PMC7240945; doi:10.3390/metabo10040150)
Supplement: Supplementary file 1 [file metabolites-10-00150-s001.zip › Supplementary Code S1/Glu-Pro/CL7/fit_subnet_fitpro/res.txt]

$params_ini
$params_ini$kp
Vpro 
   1 

$params_ini$meta_conc
 glu  pro 
1.00 1.35 


$chi2
$chi2$`khi2 value`
[1] 0.000861994

$chi2$`data points`
[1] 4

$chi2$`fitted parameters`
[1] 1

$chi2$`degrees of freedom`
[1] 3

$chi2$`khi2 reduced value`
[1] 0.0002873313

$chi2$`p-value, i.e. P(X^2<=value)`
[1] 6.729191e-06

$chi2$conclusion
[1] "At level of 95% confidence, the model fits the data good enough with respect to the provided measurement SD."


$net
$net$rxn
$net$rxn$r1
$net$rxn$r1$R
[1] "glu" "pro"

$net$rxn$r1$C
[1] -1  1

$net$rxn$r1$E
[1] "Vpro"

$net$rxn$r1$T
[1] "A" "A"


$net$rxn$rout
$net$rxn$rout$R
[1] "pro"

$net$rxn$rout$C
[1] -1

$net$rxn$rout$E
[1] "Vpro"

$net$rxn$rout$T
[1] "A"


$net$i_mat
6 x 6 sparse Matrix of class "dtCMatrix"
          fluxomer
EMU        r1_glu_1-M0 r1_glu_1-M1 rout_pro_1-M0 rout_pro_1-M1 r1 rout
  glu_1-M0           .           .             .             .  .    .
  glu_1-M1           .           .             .             .  .    .
  pro_1-M0           1           .            -1             .  .    .
  pro_1-M1           .           1             .            -1  .    .
  glu                .           .             .             .  .    .
  pro                .           .             .             .  1   -1

$net$s_mat
2 x 2 sparse Matrix of class "dtCMatrix"
     flux
meta  r1 rout
  glu  .    .
  pro  1   -1

$net$m_map
2 x 6 sparse Matrix of class "dgCMatrix"
     EMU
meta  glu_1-M0 glu_1-M1 pro_1-M0 pro_1-M1 glu pro
  glu        .        .        .        .   1   .
  pro        .        .        .        .   .   1

$net$e_map
2 x 6 sparse Matrix of class "dgCMatrix"
       EMU
meta    glu_1-M0 glu_1-M1 pro_1-M0 pro_1-M1 glu pro
  glu_1        .        1        .        .   .   .
  pro_1        .        .        .        1   .   .

$net$f_map
2 x 6 sparse Matrix of class "dgCMatrix"
       EMU
meta    glu_1-M0 glu_1-M1 pro_1-M0 pro_1-M1 glu pro
  glu_1        1        1        .        .   .   .
  pro_1        .        .        1        1   .   .

$net$meas
$net$meas[[1]]
$net$meas[[1]]$name
[1] "pro"


$net$i_rows_info
[1] "glu" "glu" "pro" "pro" "glu" "pro"

$net$i_cols_info
$net$i_cols_info$flx
[1] "r1"   "r1"   "rout" "rout" "r1"   "rout"

$net$i_cols_info$m
  [,1]  [,2]  [,3]  [,4]  [,5]  [,6] 
1 "glu" "glu" "pro" "pro" "glu" "pro"
  "0"   "0"   "0"   "0"   "pro" "0"  

$net$i_cols_info$i
  [,1]       [,2]       [,3]       [,4]       [,5]  [,6] 
1 "glu_1-M0" "glu_1-M1" "pro_1-M0" "pro_1-M1" "glu" "pro"
  "0"        "0"        "0"        "0"        "pro" "0"  

$net$i_cols_info$i_filled
   [,1]  [,2]  [,3]  [,4] [,5]  [,6]
1  TRUE  TRUE  TRUE  TRUE TRUE  TRUE
  FALSE FALSE FALSE FALSE TRUE FALSE


$net$eq
[1] "r1=Vpro"   "rout=Vpro"

$net$add_eq
NULL

$net$min_meas
[1] "glu_1-M0" "glu_1-M1"

$net$fixed
$net$fixed$`in`
[1] "glu"

$net$fixed$out
character(0)

$net$fixed$user
[1] "glu"


$net$version
[1] "2.0.0"


$result
$result$par
      Vpro 
0.00116086 

$result$lastp
       Vpro 
1.08895e-08 

$result$hci
        Vpro 
0.0001336657 

$result$ci_p
[1] 0.95

$result$sd_res
[1] 0.01695085

$result$laststep
       Vpro 
1.08895e-08 

$result$normp
[1] 1.08895e-08

$result$res
[1]  0.000000000  0.026703937  0.011241129 -0.004746652

$result$prevres
[1]  0.000000000  0.026703665  0.011239987 -0.004750887

$result$jacobian
          [,1]
[1,]   0.00000
[2,]  24.98717
[3,] 104.86554
[4,] 388.91894

$result$retres
$result$retres$res
[1]  0.000000000  0.026703665  0.011239987 -0.004750887

$result$retres$sim
[1] 0.0000000000 0.0005850594 0.0024756349 0.0093546332

$result$retres$sim_all
$result$retres$sim_all$an_fun
$result$retres$sim_all$an_fun$`glu_1-M0`
[1] "1-(0.00244938381609662+ (-0.999999998293557-(-0.552764997432385)*t) * ((1/(1 + exp((-287.442396623058-t)/(82.4774533730666)))) -  (1/(1 + exp((-333.805228691409-t)/(97.9542302989395))))))"

$result$retres$sim_all$an_fun$`glu_1-M1`
[1] "0.00244938381609662+ (-0.999999998293557-(-0.552764997432385)*t) * ((1/(1 + exp((-287.442396623058-t)/(82.4774533730666)))) -  (1/(1 + exp((-333.805228691409-t)/(97.9542302989395)))))"


$result$retres$sim_all$times
[1]   0  30  60 120

$result$retres$sim_all$sim
      glu_1-M0     glu_1-M1 pro_1-M0     pro_1-M1 glu  pro
[1,] 0.9998651 0.0001348772 1.350000 0.0000000000   1 1.35
[2,] 0.9517560 0.0482439535 1.349210 0.0007898302   1 1.35
[3,] 0.8997966 0.1002033609 1.346658 0.0033421071   1 1.35
[4,] 0.8322585 0.1677415347 1.337371 0.0126287548   1 1.35

$result$retres$sim_all$metabolites
     glu  pro
[1,]   1 1.35
[2,]   1 1.35
[3,]   1 1.35
[4,]   1 1.35

$result$retres$sim_all$isotopologues
      glu_1-M0     glu_1-M1  pro_1-M0     pro_1-M1
[1,] 0.9998651 0.0001348772 1.0000000 0.0000000000
[2,] 0.9517560 0.0482439535 0.9994149 0.0005850594
[3,] 0.8997966 0.1002033609 0.9975244 0.0024756349
[4,] 0.8322585 0.1677415347 0.9906454 0.0093546332

$result$retres$sim_all$enrichments
            glu_1        pro_1
[1,] 0.0001348772 0.0000000000
[2,] 0.0482439535 0.0005850594
[3,] 0.1002033609 0.0024756349
[4,] 0.1677415347 0.0093546332

$result$retres$sim_all$flx
              r1        rout
[1,] 0.001160849 0.001160849
[2,] 0.001160849 0.001160849
[3,] 0.001160849 0.001160849
[4,] 0.001160849 0.001160849


$result$it
[1] 5

$result$btit
[1] 0

$result$history
NULL

$result$error
[1] 0

$result$mes
[1] ""


$constraints
$constraints$u
              Vpro
Vpro <= 100     -1
Vpro >= 1e-06    1

$constraints$co
  Vpro <= 100 Vpro >= 1e-06 
       -1e+02         1e-06 


$sens
$sens$summary
      col
row            opt        mean      median          sd       ci_2.5    ci_97.5
  Vpro 0.001160860 0.003514826 0.003495857 0.002438609 0.0007664207 0.00629548
  res  0.000861994 0.388736767 0.299076294 0.458235765 0.0056940478 0.92420229

$sens$sim
, , 1

     isotopologue
time  glu_1 pro_1
  0      NA    NA
  30     NA    NA
  60     NA    NA
  120    NA    NA

, , 2

     isotopologue
time  glu_1 pro_1
  0      NA    NA
  30     NA    NA
  60     NA    NA
  120    NA    NA

, , 3

     isotopologue
time  glu_1 pro_1
  0      NA    NA
  30     NA    NA
  60     NA    NA
  120    NA    NA

, , 4

     isotopologue
time  glu_1 pro_1
  0      NA    NA
  30     NA    NA
  60     NA    NA
  120    NA    NA


$sens$par
      par
r              Vpro         res
  [1,] 0.0005473727 0.003928672
  [2,] 0.0034680135 0.570685573
  [3,] 0.0065202188 0.027467014
  [4,] 0.0035237005 0.952865810
