# Supplementary material for: Sink/Source Balance of Leaves Influences Amino Acid Pools and Their Associated Metabolic Fluxes in Winter Oilseed Rape (Brassica napus L.)
Source: Metabolites. 2020 Apr 13;10(4):150. doi: 10.3390/metabo10040150 (PMC7240945; doi:10.3390/metabo10040150)
Supplement: Supplementary file 1 [file metabolites-10-00150-s001.zip › Supplementary Code S1/Glu-Pro/CL7/summary_CL7.txt]

      col
row            opt        mean      median          sd       ci_2.5    ci_97.5
  Vpro 0.001160860 0.003514826 0.003495857 0.002438609 0.0007664207 0.00629548
  res  0.000861994 0.388736767 0.299076294 0.458235765 0.0056940478 0.92420229
