# Supplementary material for: Sink/Source Balance of Leaves Influences Amino Acid Pools and Their Associated Metabolic Fluxes in Winter Oilseed Rape (Brassica napus L.)
Source: Metabolites. 2020 Apr 13;10(4):150. doi: 10.3390/metabo10040150 (PMC7240945; doi:10.3390/metabo10040150)
Supplement: Supplementary file 1 [file metabolites-10-00150-s001.zip › Supplementary Code S1/Glu-Pro/Glu-Pro_summary.xlsx]

## Sheet: glutoval
µmol.g-1DW.min-1	AL15	BL15	CL15	AL11	BL11	CL11	AL7	BL7	CL7	AL3	BL3	CL3
Vpro	0.00524949	0.0075661	0.00836881	0.00075299	0.00101102	0.00297893	0.000234953	0.000309856	0.00115948	7.21657e-05	0.000137545	0.000668375
res	0.0085003	0.0595882	0.0269479	0.00896608	0.0146685	0.00867967	0.00163807	0.00270549	0.000862483	0.000131135	0.00136585	0.00118437
nmol.g-1DW.min-1	AL15	BL15	CL15	AL11	BL11	CL11	AL7	BL7	CL7	AL3	BL3	CL3
Vpro	5.24949	7.5661	8.36881	0.75299	1.01102	2.97893	0.234953	0.309856	1.15948	0.0721657	0.137545	0.668375
Mean	L15	L11	L7	L3		SE	L15	L11	L7	L3
Vpro	6.4078	1.58098	0.568098	0.292695		Vpro	1.15831	0.931968	0.394257	0.250453

## Sheet: Rstat
plant	leaf	Vpro	nmol.g-1DW.min-1
A	L15	18.753
B	L15	25.8244
C	L15	16.1759
A	L11	2.63602
B	L11	4.18544
C	L11	16.7407
A	L7	1.2521
B	L7	1.33251
C	L7	4.81341
A	L3	0.736071
B	L3	0.741291
C	L3	2.22312
